# Supplementary material for: Ageing is associated with molecular signatures of inflammation and type 2 diabetes in rat pancreatic islets
Source: Diabetologia. 2015 Dec 23;59:502–11. doi: 10.1007/s00125-015-3837-8 (PMC4742511; doi:10.1007/s00125-015-3837-8)
Supplement: Supplementary file 2 — (XLS 52 kb) [file 125_2015_3837_MOESM2_ESM.xls]

## Sheet: Sequenom primers
Gene	PCR size (bp)	Annealing temperature	Forward primer (5' to 3')	Reverse primer (5' to 3')
Aurkb	428	54.4°C	AGGAAGAGAGTGGGATAGTTTGAATTTAGAAAAAGG	CAGTAATACGACTCACTATAGGGAGAAGGCTACAAAAAATACAAAAACAAATCCCC
Gjb6	442	56.2°C	AGGAAGAGAGTGTGATAGGTTAGTATTTAGGTTTTTTTT	CAGTAATACGACTCACTATAGGGAGAAGGCTTAATCCTAAACTCTCTTCTATTCCTAAA
Fam183b	372	56.2°C	AGGAAGAGAGGGGATGTTTATTTTTGGATGTTTTT	CAGTAATACGACTCACTATAGGGAGAAGGCTCCAATTAATCCTAACACTCACCATAA
Cartpt	341	56.2°C	AGGAAGAGAGGGAGAAGTTAAGTTATTTGATTTTTTTT	CAGTAATACGACTCACTATAGGGAGAAGGCTAAAAACAACAATCCTTTCCTAACAA
Npy	409	56.2°C	AGGAAGAGAGGGAGTTTTTTATGGTGTTGGATTTT	CAGTAATACGACTCACTATAGGGAGAAGGCTAAACATTTTCCATTTCATAAACCCT
Cd79b	471	54.4°C	AGGAAGAGAGTGTTTGGGTAATATAGTTTTGGGTG	CAGTAATACGACTCACTATAGGGAGAAGGCTCCAAAACAAAAAAATCAAAATCAAA
Abcc8	380	64°C	AGGAAGAGAGGTAGAAGGTTAAAGGTATGGTGG	CAGTAATACGACTCACTATAGGGAGAAGGCTTCCCATAAAAACCCCTCTAATCTAC
Gipr	478	54.6°C	AGGAAGAGAGGGGTTTTGATGGAGATTTTTTATTT	CAGTAATACGACTCACTATAGGGAGAAGGCTACTAACTCTCTCAACATAATCCCAA
Pyy	489	57.8°C	AGGAAGAGAGGGGGTTTATATTTTATTTGGAAAGG	CAGTAATACGACTCACTATAGGGAGAAGGCTAAATCCAATCAATCCTAAAACCTTC
Gpr119	340	55°C	AGGAAGAGAGGGTTAGATTTAAGGTGAAGTAAAGGTT	CAGTAATACGACTCACTATAGGGAGAAGGCTAAACCCAAAAATAACAAACTACCA
Serping1-1	439	55°C	AGGAAGAGAGTTTTTAATTGGGTTGTGTTTTGAAT	CAGTAATACGACTCACTATAGGGAGAAGGCTACCCATCTATTCAATCTCCCTAATC
Serping1-2	347	55°C	AGGAAGAGAGTTAGGGAGATTGAATAGATGGGTAG	CAGTAATACGACTCACTATAGGGAGAAGGCTTCAATAAAATCAACTTAAAAACCATC
Dmbt1	453	54.6°C	AGGAAGAGAGAAGGTTATGTTTAGGGAGTTATTGAGA	CAGTAATACGACTCACTATAGGGAGAAGGCTACCAAAACCAAAATTTACAAAAACA
Tspan4	475	56.2°C	AGGAAGAGAGTTTGTTTGTAGTAGATTTAGGTAGG	CAGTAATACGACTCACTATAGGGAGAAGGCTAACAACTATCAATCAAAACAACAC
Fbp2	461	59.3°C	AGGAAGAGAGTTTGAGAGTTATAATTATGTAGAAGGAGG	CAGTAATACGACTCACTATAGGGAGAAGGCTCTCTCAAAACAACAACCTTACAACC
Itgb6	420	56.2°C	AGGAAGAGAGTGGTTAGGTAAAGAAGAAAAGTTGTG	CAGTAATACGACTCACTATAGGGAGAAGGCTCAAAAACTCTAACATAAAAACCAAAAA
Ctss	480	55°C	AGGAAGAGAGTTTGTTTAAGAGAAGGGTATAGAGGAA	CAGTAATACGACTCACTATAGGGAGAAGGCTCCTAAACATTCCAAAAAATCACCTA
Lgals2	487	64°C	AGGAAGAGAGGGGAAGTGGGTTTAGAGGATTAGTA	CAGTAATACGACTCACTATAGGGAGAAGGCTTTTTTACACAACCAACCTATCTTTTTA
Gbp2	541	58°C	AGGAAGAGAGTTAAGGTGATGGTTTATTGAAGAGG	CAGTAATACGACTCACTATAGGGAGAAGGCTTTAAAAAAACTCAAATTCACTTTCAC
S100a4	283	55°C	AGGAAGAGAGTATGTTTTGTTTATGTAGGGGATGG	CAGTAATACGACTCACTATAGGGAGAAGGCTTACTAACCTCCACCCTAAATCTTCC
Ddah1	421	64°C	AGGAAGAGAGGGAGTTTTGGGTATGTTTAGTGG	CAGTAATACGACTCACTATAGGGAGAAGGCTCACCTACAACCCCAACTTACTAC
Ccdc80	392	53.3°C	AGGAAGAGAGAGTAGTTATTGGAAATGGAGAAAAA	CAGTAATACGACTCACTATAGGGAGAAGGCTACAACACCAATTTCTATAACCCAAA
S100a6-1	390	55°C	AGGAAGAGAGTTTTGGTATGTGTGTTGAATTTTTT	CAGTAATACGACTCACTATAGGGAGAAGGCTAACCTATAAAAACCCCTTTCACAAA
S100a6-2	395	55°C	AGGAAGAGAGGTAGTTTGGTTGGTTTTATAGTGGTT	CAGTAATACGACTCACTATAGGGAGAAGGCTACAACATCAATATTATTCCCAATCC
Ptger3	435	56.2°C	AGGAAGAGAGTTAGAGTTGAAGAGGTAGTTTAGGGG	CAGTAATACGACTCACTATAGGGAGAAGGCTAACCATCATAATAATAAAAAAAACCAC
Tspan8	453	56.2°C	AGGAAGAGAGAAAGTGATGTAAAATAAAGGAAATATAAGG	CAGTAATACGACTCACTATAGGGAGAAGGCTTCTAAAAAATTTTACCTACAAAAATCC
Il33	541	57.3°C	AGGAAGAGAGGTTAAGTGTTAAGTAAGAAGGGATTGA	CAGTAATACGACTCACTATAGGGAGAAGGCTAAACACATTCCCAACAAAACAAT
Fmo1	277	52°C	AGGAAGAGAGGAGGGTTATTTAAGGAGGGAGTTG	CAGTAATACGACTCACTATAGGGAGAAGGCTCAAAAAACTCCCAAACACTAACTCA
Pah	390	56.2°C	AGGAAGAGAGTGTTTTGGGTTTTTTGTTTTTTATT	CAGTAATACGACTCACTATAGGGAGAAGGCTACAACAACTACCATACTAACTCTCAAT
Lgals1	274	52°C	AGGAAGAGAGATTTTGAGGGAGGGATTAAGAGAG	CAGTAATACGACTCACTATAGGGAGAAGGCTACTCCACCAACTATCAAAAAACTCC
Kcnq1	404	64°C	AGGAAGAGAGTTTTTTTAGGGAGGGTTTTGATG	CAGTAATACGACTCACTATAGGGAGAAGGCTAATAACCTACTACCAACCCAACCAC
Mgst1	345	55°C	AGGAAGAGAGTTTAATATTTATTTTTAGATTGGGAGTAGT	CAGTAATACGACTCACTATAGGGAGAAGGCTCCACAAAACAACATCTAAAATTCCT
Lgals3	423	58°C	AGGAAGAGAGGTTTATTTGGTTAGTGTTTTTTTTGT	CAGTAATACGACTCACTATAGGGAGAAGGCTAAACACCTAATCCTCCCTCCC
Gatm	356	56.2°C	AGGAAGAGAGTTTGTTGTTGTTTTGTGTGTATAAGG	CAGTAATACGACTCACTATAGGGAGAAGGCTTCCTTAAAATTTACCCATTCAAATC
Col1a1	243	52°C	AGGAAGAGAGTAGGATGGTATAAAAGGGGTTTAGG	CAGTAATACGACTCACTATAGGGAGAAGGCTCAATAACCCCTAAAAAAAACAAAAA
Cldn10	366	53.3°C	AGGAAGAGAGGGTTAAATGAGGAGTTTTTGAATGTTAT	CAGTAATACGACTCACTATAGGGAGAAGGCTAAAACTCCCACAAATATTACAACCC
Ptf1a	380	56.2°C	AGGAAGAGAGTTTAGGGAGGGAAATTTAGAGTTGT	CAGTAATACGACTCACTATAGGGAGAAGGCTAAAAATACACTAAAAAAAACTAAAACCC
Aldob	295	55°C	AGGAAGAGAGTTAAGGTATTAGAAGTTGTGTGAGGTG	CAGTAATACGACTCACTATAGGGAGAAGGCTAAAAACTCCCTTATAACTCTAACATTC
Dpt	307	55°C	AGGAAGAGAGTGAAGTGATTTTTTAGGGAGATTTTT	CAGTAATACGACTCACTATAGGGAGAAGGCTCAAAAAAATAAAATCCATACTACCCC
C4b	315	52°C	AGGAAGAGAGTATATTTGAGGGAGGGAGGTATTTG	CAGTAATACGACTCACTATAGGGAGAAGGCTTAAAAAATCCAAAAAAAATCAACCC
Col3a1	273	52°C	AGGAAGAGAGGTTGTTTTTTTAAGTTTGTGGGTTG	CAGTAATACGACTCACTATAGGGAGAAGGCTCACAATAACACCATCAATTATTCCC
Serpinb1a	495	54.4°C	AGGAAGAGAGTTGTTTTTTTGAAGAAAGTTAAGAAG	CAGTAATACGACTCACTATAGGGAGAAGGCTTCCTCAACTACAAATAACCAAAAAAA
Prss35	530	56.2°C	AGGAAGAGAGGATTTTTGGATTGAGGGTAATTTTT	CAGTAATACGACTCACTATAGGGAGAAGGCTCACCCCTATATCCCTACTACACACTAA
Tf	373	56.2°C	AGGAAGAGAGTTGTTGGGGTTTTTAGTTTTAGTTT	CAGTAATACGACTCACTATAGGGAGAAGGCTCAATTCTATCCCACATATCAAAAAA
Reg3b	276	54.4°C	AGGAAGAGAGTTTTTGGAAATTTTTTGAGTTAATG	CAGTAATACGACTCACTATAGGGAGAAGGCTATCTAAAAACACAAACACCTACCCT
Reg3a	450	54.4°C	AGGAAGAGAGTATATAGAGGAAAAGGAAAGATGGTTAAAT	CAGTAATACGACTCACTATAGGGAGAAGGCTTCCTACACAACCACACAAACTATAAA
Spp1	485	58°C	AGGAAGAGAGTTTTGGAAAAAGTATTTTTATGGTAGG	CAGTAATACGACTCACTATAGGGAGAAGGCTTTCTCTCTAAAACTCAACTATACTCACC
Cxcl9	400	56.2°C	AGGAAGAGAGGTAAGTTGGTTTGTGTTGAAAGAGG	CAGTAATACGACTCACTATAGGGAGAAGGCTTCCACAATAATCCAAAAAAATAATACC
LINE-1	366	52°C	AGGAAGAGAGTTGTAGAGAGTTTTGGGTAGTATTTT	CAGTAATACGACTCACTATAGGGAGAAGGCTCCTTATACAATTTCCTCTTAAACCAA
N.B.1. In red and green are tags added to the 5' ends of the primers according to the Sequenom protocol.
N.B.2. PCR sizes include the tags added to the primers

## Sheet: qRT-PCR primers; TaqMan probes
Gene	PCR size (bp)	Annealing temperature	Forward primer (5' to 3')	Reverse primer (5' to 3')
Aurkb	82	60°C	CCCAAGAACCAGGAGTTCAA	CCTCGATACCCCAGAATTAGG
Gjb6	80	60°C	ACTGTCTGAGGACGGTTTGG	CAAACGGCGATGTATGTTGT
Fam183b	79	60°C	GTTCCTGAACCTCGTTCACC	AATTTCTTGGGCTTCGGTCT
Cartpt	84	60°C	TGGTGTTGGTATGTGTGCAA	GTCCCTCTTCTTCCCAGAAA
Npy	97	60°C	TATCCCTGCTCGTGTGTTTG	TATCTGGCCATGTCCTCTGC
Cd79b	135	60°C	GTACCAGCGATGACAAAGAGTG	TGAGTAGTCTGTGTGGCAGTGA
Pyy	129	60°C	CATCTCGCTTCAGGAGCTGTA	CTCTGGTTTAGCGGGGTAGG
Serping1	146	64°C	GTCCAAGTTTCAGCCCACTTAC	GAAGATCTGGGTCCTCAGTCAG
Fbp2	135	54°C	AGCCAACCAGAAGAGTCCTAAT	ATGCTCTCAGGCTTTACATCCA
Laptm5	129	64°C	CTTTTCAGTGGCCTTTATCACC	TTTAGGAACAGCTTGGAACTGC
Ctss	141	64°C	AATGTGAATCATGGTGTTCTCG	CCCGCAGTGATTTTTGTTATTT
Gbp2	130	64°C	CGTGAGACAGCTGACTGAGAAG	CTTGCTCTCGTTCTCGTATCCT
S100a4	135	64°C	TTCAAGCTGAACAAGACAGAGC	GTCAACTTCATTGTCCCTGTTG
Ddah1*	69	60°C	Rn00574200_m1
S100a6	100	64°C	CATTGTCGACGTGTGCTTCTA	TGCCAGAGTACTTGTGGAAGAT
Ptger3*	77	60°C	Rn00562282_m1
Il33	131	64°C	AAGACACAGACATCTGGCTGAA	TTCGAATGAAACGAAGTCAGAG
Pah	126	64°C	TCGCTATGACCCTTACACTCAA	CACGACTTTATCTTCTGCAGGG
Lgals1	93	54°C	AGCAACCTGAATCTCAAACCTG	GTCTTTCCCCAGGTTCAACAC
Mgst1	146	64°C	CAAGAAGTTCCTTCGGACTGAC	TGAAGTGAATGAGGGCTGTAGA
Lgals3	138	64°C	ATAACTGGGGAAGGGAAGAAAG	TCCGATGGTTATACTGCAACAG
C4b	122	54°C	TGTGGCCTACTTCTATCACCAA	CATTTCGATACTCCTTGGCACC
Col3a1	111	58.4°C	ACACAGTTCTAGAGGATGGCTG	AGGGTGCGATATCTATGATGGG
Serpinb1a*	85	60°C	Rn01434919_m1
Tf	100	60°C	CCACCAAGGACCTTCTGTTC	GCTTGCAAGTACTCTGCTCCT
Reg3b	81	60°C	TGAAGCACATCCTGTCAAGG	GAGCTCCAATGTGGACTGTAGA
Reg3a	82	60°C	CCGCAGCATCCTGAGTTTAT	TGCAGGACTGTGAAGCAAGT
Spp1	126	64°C	GCTTACGGACTGAGGTCAAAGT	GATGACCTTGATAGCCTCATCG
Cxcl9	90	60°C	GCTTCCAGAACCTTCCATGT	GAGGCAAATGTGGAATAAGC
Ppia	84	60°C	GGCAAGACCAGCAAGAAGAT	TGGTTTGATGGGTAAAATGC
Ppia*	149	60°C	Rn00690933_m1
Taf2	97	60°C	AAGGAGGCTCTGTCCTCTGC	GCTTGTGCTTGTGTTTGTGC
Hmbs	92	60°C	GTGCCTATGTCTGGCTGTCA	GGCCGAAGTCTCAACAACTC
Amy2	145	60°C	Rn01773514_g1
Prss1	73	60°C	Rn00754931_m1
* TaqMan probes from Applied Biosystems

## Sheet: Histology
Staining	CD68
Antigen retrieval method	30 minutes boiling in 10mM Sodium Citrate, 0.05% Tween 20, pH 6.0
Blocking endogenous peroxidase activity	3% hydrogen peroxide solution in H2O for 30 minutes at room temperature
Blocking #1 (for unspecific binding of primary antibody)	2.5% normal horse serum (Vector laboratories V0930) diluted in PBS; 10 minutes at room temperature
1st Primary antibody	Mouse monoclonal to CD68 (Abcam ab955, lot GR61160-1) dilution 1/100; overnight at 4˚C
1st Secondary antibody	Biotinylated anti-mouse IgG (H+L) rat absorbed made in horse (Vector laboratories BA-2001) dilution 1/100 in PBS; 1 hour at room temperature
Labeled Streptavidin-Biotin (LSAB) Method	Streptavidin-horse radish peroxidase complex (Rockland S000-03), diluted 1:250 in PBS; incubation 1hour at room temperature
Chromogen	DAB (Sigma-Aldrich D7304); 1 minute at room temperature
Countertaining	Mayer's hematoxylin (Sigma Aldrich 51275)
Staining	NOS2/iNOS
Antigen retrieval method	30 minutes boiling in 10mM Sodium Citrate, 0.05% Tween 20, pH 6.0
Blocking endogenous peroxidase activity	3% hydrogen peroxide solution in H2O for 30 minutes at room temperature
Blocking #1 (for unspecific binding of primary antibody)	1% normal goat serum (Life technologies #50-197Z) and 1% BSA diluted in PBS; 10 minutes at room temperature
1st Primary antibody	Rabbit polyclonal to iNOS (Abcam ab3523, lot GR87125-2) dilution 1/50; overnight at 4˚C
1st Secondary antibody	Biotinylated polyclonal anti-Rabbit IgG (H+L), made in goat (Abcam ab6720), dilution 1/1000 in PBS; 1 hour at room temperature
Labeled Streptavidin-Biotin (LSAB) Method	Streptavidin-horse radish peroxidase complex (Rockland S000-03), diluted 1:250 in PBS; incubation 1hour at room temperature
Chromogen	DAB (Sigma-Aldrich D7304); 1 minute at room temperature
Countertaining	Mayer's hematoxylin (Sigma Aldrich 51275)
Staining	ARG1
Antigen retrieval method	30 minutes boiling in 10mM Sodium Citrate, 0.05% Tween 20, pH 6.0
Blocking endogenous peroxidase activity	3% hydrogen peroxide solution in H2O for 30 minutes at room temperature
Blocking #1 (for unspecific binding of primary antibody)	2.5% normal horse serum (Vector laboratories V0930) diluted in PBS; 10 minutes at room temperature
1st Primary antibody	Mouse IgG1 anti Arginase I (BD Biosciences #610708, lot 33226) diluted 1/100; overnight at 4˚C
1st Secondary antibody	Biotinylated anti-mouse IgG (H+L) rat absorbed made in horse (Vector laboratories BA-2001) dilution 1/100 in PBS; 1 hour at room temperature
Labeled Streptavidin-Biotin (LSAB) Method	Streptavidin-horse radish peroxidase complex (Rockland S000-03), diluted 1:250 in PBS; incubation 1hour at room temperature
Chromogen	DAB (Sigma-Aldrich D7304); 1 minute at room temperature
Countertaining	Mayer's hematoxylin (Sigma Aldrich 51275)
Staining	REG3A + INS
Antigen retrieval method	5 minutes digestion with proteinase K (DAKO S3020) at room temperature
Blocking #1 (for unspecific binding of primary antibody)	15% normal donkey serum (Abcam ab7475) diluted in PBS; 20 minutes at room temperature
1st Primary antibody	Rabbit polyclonal to REG3A (Biorbyt orb2701) diluted 1/50 in PBS; overnight at 4˚C
1st Secondary antibody	Alexa Fluor 647 AffiniPure F(ab')2 Fragment Donkey Anti-Rabbit Polyclonal IgG (H+L) (Jackson ImmunoResearch #711-606-152) dilution 1/250 in PBS; 1 hour at room temperature
Blocking #2	1% normal goat serum (Life technologies #50-197Z) diluted in PBS; 10 minutes at room temperature
2nd Primary antibody	Polyclonal Guinea-pig anti-insulin (DAKO A0564, lot 10078045) dilution 1/50; 90 minutes at room temperature
2nd Secondary antibody	Alexa Fluor 488 Goat Anti-Guinea Pig IgG (H+L) (Life technologies #A-11073) dilution 1/100 in PBS; 1 hour at room temperature
Countertaining	DAPI (Life technologies D1306)
Staining	CXCL9 + INS
Antigen retrieval method	5 minutes digestion with proteinase K (DAKO S3020) at room temperature
Blocking #1 (for unspecific binding of primary antibody)	15% normal donkey serum (Abcam ab7475) diluted in PBS; 30 minutes at room temperature
1st Primary antibody	Rabbit polyclonal to CXCL9/MIG (Bioss bs-2551R, lot 982288) diluted 1/100 in PBS; overnight at 4˚C
1st Secondary antibody	Alexa Fluor 647 AffiniPure F(ab')2 Fragment Donkey Anti-Rabbit Polyclonal IgG (H+L) (Jackson ImmunoResearch #711-606-152) dilution 1/250 in PBS; 1 hour at room temperature
Blocking #2	1% normal goat serum (Life technologies #50-197Z) diluted in PBS; 10 minutes at room temperature
2nd Primary antibody	Polyclonal Guinea-pig anti-insulin (DAKO A0564, lot 10078045) dilution 1/50; 90 minutes at room temperature
2nd Secondary antibody	Alexa Fluor 488 Goat Anti-Guinea Pig IgG (H+L) (Life technologies #A-11073) dilution 1/100 in PBS; 1 hour at room temperature
Countertaining	DAPI (Life technologies D1306)
Staining	GCG + INS
Antigen retrieval method	N/A
Blocking #1 (for unspecific binding of primary antibody)	15% normal donkey serum (Abcam ab7475) diluted in PBS; 20 minutes at room temperature
1st Primary antibody	Rabbit polyclonal to GCG (Bioss bs-3796R, lot 9C17M36) dilution 1/100 in PBS; 90 minutes at room temperature
1st Secondary antibody	Alexa Fluor 647 AffiniPure F(ab')2 Fragment Donkey Anti-Rabbit Polyclonal IgG (H+L) (Jackson ImmunoResearch #711-606-152) dilution 1/250 in PBS; 1 hour at room temperature
Blocking #2	10% normal goat serum (Life technologies #50-197Z) diluted in PBS; 20 minutes at room temperature
2nd Primary antibody	Polyclonal Guinea-pig anti-insulin (DAKO A0564, lot 10078045) dilution 1/50; 90 minutes at room temperature
2nd Secondary antibody	Alexa Fluor 488 Goat Anti-Guinea Pig IgG (H+L) (Life technologies #A-11073) dilution 1/100 in PBS; 1 hour at room temperature
Countertaining	DAPI (Life technologies D1306)
