# Supplementary material for: Ageing is associated with molecular signatures of inflammation and type 2 diabetes in rat pancreatic islets
Source: Diabetologia. 2015 Dec 23;59:502–11. doi: 10.1007/s00125-015-3837-8 (PMC4742511; doi:10.1007/s00125-015-3837-8)
Supplement: Supplementary file 4 — (XLS 146 kb) [file 125_2015_3837_MOESM4_ESM.xls]

## Sheet: Age UP 1.5 FDR
ProbeID	FC (abs)	Regulation	[a3M](raw)	[b15M](raw)	Symbol	Entrez_Gene_ID	Official full name
2480292	25.4975	up	68.0936	1795.58	Gif	29319	gastric intrinsic factor
2230500	11.7255	up	173.936	2109.21	Cxcl9	246759	chemokine (C-X-C motif) ligand 9
7000324	9.34357	up	305.342	2950.53	Spp1	25353	secreted phosphoprotein 1
6200541	7.99067	up	143.107	1182.62	Ubd	29168	ubiquitin D
6400692	7.64145	up	2211	17472.9	Reg3a	171162	regenerating islet-derived 3 alpha
4920520	7.30719	up	1247.63	9428.39	Reg3b	24618	regenerating islet-derived 3 beta
3190022	6.24728	up	835.232	5396.34	Tf	24825	transferrin
1770338	6.1959	up	167.675	1074.42	Cilp	315761	cartilage intermediate layer protein, nucleotide pyrophosphohydrolase
3840204	5.35913	up	136.101	754.323	Reg3g	24620	regenerating islet-derived 3 gamma
1410575	5.17522	up	102.476	548.469	Alb	24186	albumin
2640600	5.03397	up	929.583	4839.49	Apoe	25728	apolipoprotein E
4540017	4.92117	up	2698.42	13733.4	LOC286960	286960	preprotrypsinogen IV
6900593	4.71199	up	868.971	4234.58	C1s	192262	complement component 1, s subcomponent
5270427	4.5429	up	90.3874	424.661	Prss35	315866	protease, serine, 35
7040647	4.52984	up	219.043	1026.16	Lcn2	170496	lipocalin 2
3450494	4.52178	up	120.887	565.313	Cfb	294257	complement factor B
2650731	4.50717	up	553.183	2578.54	Serpinb1a	291091	serine (or cysteine) proteinase inhibitor, clade B, member 1a
6650315	4.45155	up	91.9368	423.255	Scgb1c1	309100	secretoglobin, family 1C, member 1
5910008	4.27747	up	170.089	752.425	C7	117517	complement component 7
1850711	4.21668	up	168.226	733.609	Onecut1	25231	one cut homeobox 1
5220487	4.16597	up	347.578	1497.51	Col3a1	84032	collagen, type III, alpha 1
1050008	4.06361	up	181.459	762.591	Cfh	155012	complement factor H
1500068	4.01539	up	709.725	2947.26	Gda	83585	guanine deaminase
4210593	3.81414	up	100.082	394.778	Abp1	65029	amiloride binding protein 1 (amine oxidase, copper-containing)
5900142	3.78907	up	968.89	3796.71	Lum	81682	lumican
4010592	3.76119	up	331.345	1288.86	Srpx	64316	sushi-repeat-containing protein, X-linked
510309	3.75239	up	557.067	2161.8	RT1-Ba	309621	RT1 class II, locus Ba
1050465	3.74354	up	222.655	862.019	C4b	406161	complement component 4B (Chido blood group)
6290168	3.7328	up	567.121	2189.33	Rnase6	305842	ribonuclease, RNase A family, 6
6650288	3.69755	up	185.838	710.64	Postn	361945	periostin, osteoblast specific factor
5860279	3.65775	up	1001.23	3787.46	Dpt	289178	dermatopontin
6370670	3.61253	up	318.522	1190.02	Hmgcs2	24450	3-hydroxy-3-methylglutaryl-CoA synthase 2 (mitochondrial)
3170736	3.6125	up	1162.15	4341.84	C1r	312705	complement component 1, r subcomponent
4480546	3.61143	up	283.223	1057.81	Loxl1	315714	lysyl oxidase-like 1
5690280	3.60086	up	204.739	762.444	Aldob	24190	aldolase B, fructose-bisphosphate
5550040	3.57724	up	112.746	417.109	Cesl1	501232	carboxylesterase-like 1
6130577	3.5231	up	210.135	765.637	RGD1563354	311592	similar to hypothetical protein D630003M21
2340204	3.46102	up	676.914	2422.92	Ptf1a	117034	pancreas specific transcription factor, 1a
70129	3.42673	up	2186.92	7750.23	Erp27	297698	endoplasmic reticulum protein 27
6520500	3.41833	up	88.8335	314.045	LOC294942	294942	hypothetical LOC294942
380176	3.39038	up	252.054	883.776	LOC497726	497726	hypothetical gene supported by NM_138518
6130082	3.3486	up	1576.37	5459.13	Fbln1	315191	fibulin 1
5420121	3.34693	up	2051.12	7099.66	Dcn	29139	decorin
5570040	3.3374	up	191.329	660.373	Cpxm2	293566	carboxypeptidase X (M14 family), member 2
2940008	3.31253	up	790.506	2708.11	Col6a1	294337	collagen, type VI, alpha 1
6770471	3.30833	up	134.527	460.278	Cldn10	290485	claudin 10
1740072	3.29332	up	706.951	2407.82	C2	24231	complement component 2
4570092	3.26942	up	579.922	1960.83	Ang1	305843	angiogenin, ribonuclease A family, member 1
5900746	3.24713	up	136.204	457.393	Col1a1	29393	collagen, type I, alpha 1
2640292	3.24407	up	284.993	956.151	Clec10a	64195	C-type lectin domain family 10, member A
2850537	3.22316	up	316.401	1054.68	Bok	29884	BCL2-related ovarian killer
70048	3.14804	up	315.012	1025.58	Pon3	312086	paraoxonase 3
3830368	3.12928	up	781.023	2527.6	Anxa1	25380	annexin A1
1580092	3.10147	up	248.994	798.65	Gatm	81660	glycine amidinotransferase (L-arginine:glycine amidinotransferase)
580440	3.09605	up	207.126	663.198	Tifa	310877	TRAF-interacting protein with forkhead-associated domain
1850576	3.08013	up	90.4523	288.13	Tspan1	298436	tetraspanin 1
2340707	3.03581	up	219.447	688.979	Pltp	296371	phospholipid transfer protein
5360142	3.0189	up	210.454	657.063	Entpd2	64467	ectonucleoside triphosphate diphosphohydrolase 2
460711	3.01821	up	166.506	519.735	Clec4a3	362431	C-type lectin domain family 4, member A3
2320292	3.00872	up	865.001	2691.53	Lgals3	83781	lectin, galactoside-binding, soluble, 3
510040	2.99316	up	112.062	346.889	Igfbp6	25641	insulin-like growth factor binding protein 6
5420180	2.96012	up	332.211	1017.01	Mmp14	81707	matrix metallopeptidase 14 (membrane-inserted)
5550408	2.9581	up	313.392	958.741	Mgst1	171341	microsomal glutathione S-transferase 1
4230092	2.94938	up	104.463	318.635	Ccl11	29397	chemokine (C-C motif) ligand 11
1340066	2.93624	up	431.621	1310.67	Fam198b	310540	family with sequence similarity 198, member B
2810451	2.92854	up	1185.15	3589.45	Cd24	25145	CD24 molecule
150215	2.91163	up	170.329	512.893	Kcnq1	84020	potassium voltage-gated channel, KQT-like subfamily, member 1
510722	2.90635	up	193.172	580.621	Hmox1	24451	heme oxygenase (decycling) 1
1410471	2.88523	up	541.827	1616.75	Lgals1	56646	lectin, galactoside-binding, soluble, 1
3870576	2.86483	up	154.738	458.454	Lcat	24530	lecithin cholesterol acyltransferase
3360315	2.85922	up	213.798	632.197	Fxyd3	116831	FXYD domain-containing ion transport regulator 3
2970433	2.845	up	473.872	1394.26	Cldn3	65130	claudin 3
60364	2.84308	up	136.739	402.053	Aqp8	29172	aquaporin 8
460095	2.82842	up	233.718	683.657	Tesc	288689	tescalcin
2360692	2.81913	up	91.6528	267.216	Pla2g2a	29692	phospholipase A2, group IIA (platelets, synovial fluid)
4280672	2.81659	up	273.293	796.072	Ctsc	25423	cathepsin C
2350592	2.80995	up	196.144	570	Xdh	497811	xanthine dehydrogenase
1980484	2.80307	up	994.958	2884.29	LOC498279	498279	similar to NADH dehydrogenase (ubiquinone) Fe-S protein 2
6860280	2.79023	up	841.104	2427.12	Rnase4	56759	ribonuclease, RNase A family 4
6860041	2.77851	up	514.298	1477.84	F2r	25439	coagulation factor II (thrombin) receptor
1050079	2.7762	up	287.059	824.18	Mxra8	313770	matrix-remodelling associated 8
5900035	2.77617	up	205.33	589.52	Selenbp1	140927	selenium binding protein 1
5360131	2.74973	up	450.197	1280.25	Pah	24616	phenylalanine hydroxylase
3360279	2.73373	up	90.8443	256.835	Fmo1	25256	flavin containing monooxygenase 1
1230348	2.73243	up	121.438	343.164	Adtrp	361228	androgen-dependent TFPI-regulating protein
2060424	2.7296	up	134.806	380.547	Ifi204	304988	interferon activated gene 204
3840156	2.7247	up	3445.83	9709.85	Col1a2	84352	collagen, type I, alpha 2
4590324	2.72207	up	1096.9	3087.93	S100a11	445415	S100 calcium binding protein A11
5550711	2.6943	up	196.026	546.211	Cd68	287435	Cd68 molecule
5220301	2.69312	up	70.9196	197.525	Cyp2e1	25086	cytochrome P450, family 2, subfamily e, polypeptide 1
2120398	2.69143	up	155.977	434.155	LOC687840	687840	similar to Glutathione S-transferase alpha-4 (Glutathione S-transferase Yk) (GST Yk) (GST 8-8) (GST K) (GST A4-4)
1570411	2.69006	up	100.985	280.945	Rarres1	310486	retinoic acid receptor responder (tazarotene induced) 1
6110324	2.68553	up	77.436	215.067	Sectm1b	287884	secreted and transmembrane 1B
6980497	2.68316	up	178.849	496.289	Bcl2a1	170929	BCL2-related protein A1
4730044	2.68213	up	762.903	2116.17	Plxdc2	361282	plexin domain containing 2
6380050	2.67902	up	152.324	422.032	Gjb2	394266	gap junction protein, beta 2
3130601	2.66229	up	90.1775	248.288	Lbp	29469	lipopolysaccharide binding protein
940068	2.66065	up	69.6631	191.686	RGD1565970	498519	similar to mast cell protease 8
1090044	2.64949	up	675.568	1851.11	Hsd11b1	25116	hydroxysteroid 11-beta dehydrogenase 1
6380100	2.64778	up	235.536	644.973	Mmp12	117033	matrix metallopeptidase 12
5900100	2.63497	up	132.391	360.774	Ms4a11	361735	membrane-spanning 4-domains, subfamily A, member 11
4810021	2.63078	up	342.038	930.594	Tspo	24230	translocator protein
4760239	2.60965	up	400.207	1080.11	Rtp4	360733	receptor (chemosensory) transporter protein 4
70722	2.60676	up	304.18	820.037	Sult1a1	83783	sulfotransferase family, cytosolic, 1A, phenol-preferring, member 1
4200333	2.58849	up	197.257	528.055	Aqp1	25240	aquaporin 1
6520014	2.58405	up	89.6719	239.639	Mfap5	362429	microfibrillar associated protein 5
6100343	2.58241	up	111.635	298.145	Muc1	24571	mucin 1, cell surface associated
3390097	2.5818	up	466.346	1245.18	Smoc2	292401	SPARC related modular calcium binding 2
3780537	2.58163	up	384.684	1027.07	Cd302	295629	CD302 molecule
5270079	2.57752	up	142.735	380.48	Cthrc1	282836	collagen triple helix repeat containing 1
2260632	2.57631	up	255.947	681.945	Il33	361749	interleukin 33
1770722	2.57485	up	178.123	474.321	Try10	408247	trypsin 10
7000600	2.57271	up	379.241	1009.04	Tspan8	171048	tetraspanin 8
770575	2.56089	up	544.281	1441.5	Tmed6	291991	transmembrane emp24 protein transport domain containing 6
6840435	2.55018	up	225.348	594.328	Sod3	25352	superoxide dismutase 3, extracellular
3190358	2.53743	up	519.468	1363.18	Gpc3	25236	glypican 3
2360333	2.52801	up	123.83	323.748	Ptger3	24929	prostaglandin E receptor 3 (subtype EP3)
3850270	2.52022	up	111.826	291.461	Degs2	314438	delta(4)-desaturase, sphingolipid 2
4860386	2.49649	up	262.024	676.505	Spon1	64456	spondin 1, extracellular matrix protein
4730402	2.49152	up	98.6047	254.075	Trem2	301227	triggering receptor expressed on myeloid cells 2
1090239	2.48843	up	425.112	1094.03	Ctsk	29175	cathepsin K
610634	2.46973	up	207.714	530.537	Anpep	81641	alanyl (membrane) aminopeptidase
6650537	2.45454	up	590.738	1499.57	S100a6	85247	S100 calcium binding protein A6
460592	2.44721	up	1169.34	2959.45	Gja1	24392	gap junction protein, alpha 1
110348	2.44673	up	860.545	2177.51	Timp1	116510	TIMP metallopeptidase inhibitor 1
70333	2.42785	up	901.125	2262.6	Col6a3	367313	collagen, type VI, alpha 3
3840164	2.42572	up	167.306	419.713	Ccr5	117029	chemokine (C-C motif) receptor 5
4920725	2.42473	up	866.928	2173.94	Lox	24914	lysyl oxidase
6450102	2.42155	up	99.3164	248.723	Bdh2	295458	3-hydroxybutyrate dehydrogenase, type 2
4610601	2.41765	up	940.562	2351.69	Ccdc80	64387	coiled-coil domain containing 80
2650047	2.41076	up	114.61	285.745	Tcea3	298559	transcription elongation factor A (SII), 3
5360059	2.40916	up	407.062	1014.21	Pla2g16	24913	phospholipase A2, group XVI
2060075	2.40692	up	219.059	545.284	Tmem178a	362691	transmembrane protein 178A
4200402	2.4055	up	172.944	430.241	Itgb4	25724	integrin, beta 4
3710446	2.40344	up	121.955	303.135	Aebp1	305494	AE binding protein 1
5340215	2.3985	up	311.891	773.647	LOC498276	498276	Fc gamma receptor II beta
2510292	2.39818	up	138.317	343.051	Boc	360715	BOC cell adhesion associated, oncogene regulated
730619	2.39731	up	313.283	776.715	Slfn3	114247	schlafen 3
2030301	2.39203	up	496.361	1227.91	Gpx8	294744	glutathione peroxidase 8
6840121	2.39145	up	220.519	545.392	Enpp3	54410	ectonucleotide pyrophosphatase/phosphodiesterase 3
3120754	2.38802	up	139.9	345.507	Adh1	24172	alcohol dehydrogenase 1 (class I)
6100706	2.37819	up	131.705	323.928	Hpn	29135	hepsin
610348	2.37738	up	121.416	298.521	Pdlim3	114108	PDZ and LIM domain 3
380204	2.37683	up	135.13	332.162	Rbpjl	362268	recombination signal binding protein for immunoglobulin kappa J region-like
2070605	2.37312	up	150.287	368.843	Gstm2	24424	glutathione S-transferase mu 2
6550647	2.37031	up	320.179	784.871	Impa2	282636	inositol (myo)-1(or 4)-monophosphatase 2
5080136	2.37015	up	135.424	331.95	C1qtnf7	305423	C1q and tumor necrosis factor related protein 7
6760019	2.36373	up	598.828	1463.86	Ogn	291015	osteoglycin
6770053	2.3611	up	641.786	1567.13	Col8a1	304021	collagen, type VIII, alpha 1
5290132	2.35977	up	237.493	579.589	Ptgis	25527	prostaglandin I2 (prostacyclin) synthase
3800577	2.35453	up	117.586	286.326	Pf4	360918	platelet factor 4
2100435	2.35153	up	298.696	726.409	Ctla2a	498690	cytotoxic T lymphocyte-associated protein 2 alpha
1580446	2.34597	up	100.551	243.954	Clec3b	316099	C-type lectin domain family 3, member B
2060372	2.34421	up	292.15	708.277	Tcf21	252856	transcription factor 21
2640278	2.32733	up	142.724	343.522	Cygb	170520	cytoglobin
2680162	2.31361	up	2174.25	5202.37	Ifitm3	361673	interferon induced transmembrane protein 3
1170324	2.29874	up	145.381	345.619	Cpxm1	296156	carboxypeptidase X (M14 family), member 1
6590022	2.29604	up	1092.51	2594.22	Aif1	29427	allograft inflammatory factor 1
5900463	2.29598	up	178.035	422.741	Ms4a4a	361734	membrane-spanning 4-domains, subfamily A, member 4A
5900040	2.29206	up	245.131	581.067	Ddah1	64157	dimethylarginine dimethylaminohydrolase 1
3940167	2.29183	up	183.298	434.451	Nfix	81524	nuclear factor I/X (CCAAT-binding transcription factor)
5570075	2.28888	up	284.482	673.41	Gamt	25257	guanidinoacetate N-methyltransferase
5670600	2.28394	up	105.875	250.079	Trg	24821	T cell receptor gamma locus
6550138	2.27993	up	240.316	566.639	Myc	24577	myelocytomatosis oncogene
5420131	2.27774	up	106.091	249.91	Olfml3	310743	olfactomedin-like 3
4200070	2.27527	up	2548.12	5995.88	Ctgf	64032	connective tissue growth factor
6370040	2.27201	up	305.197	717.12	Ifi47	246208	interferon gamma inducible protein 47
5570369	2.26764	up	110.703	259.618	Ccl2	24770	chemokine (C-C motif) ligand 2
6220168	2.2618	up	105.454	246.671	Sphk1	170897	sphingosine kinase 1
4010072	2.26144	up	143.471	335.546	Galm	313843	galactose mutarotase (aldose 1-epimerase)
670739	2.25903	up	106.994	249.967	Tnnt2	24837	troponin T type 2 (cardiac)
1580059	2.2519	up	81.5255	189.864	Wisp2	29576	WNT1 inducible signaling pathway protein 2
2940168	2.25181	up	359.56	837.342	Col5a2	85250	collagen, type V, alpha 2
5290438	2.25015	up	657.35	1529.71	C1qb	29687	complement component 1, q subcomponent, B chain
130609	2.2458	up	73.7526	171.297	Slc34a2	84395	solute carrier family 34 (sodium phosphate), member 2
3780056	2.2446	up	472.248	1096.25	S100a4	24615	S100 calcium-binding protein A4
2450497	2.2437	up	364.473	845.731	C1qa	298566	complement component 1, q subcomponent, A chain
1090465	2.2388	up	400.119	926.416	Adamts2	287899	ADAM metallopeptidase with thrombospondin type 1 motif, 2
1050685	2.23516	up	224.989	520.079	Slc25a35	497933	solute carrier family 25, member 35
2260551	2.22857	up	451.177	1039.86	Pigr	25046	polymeric immunoglobulin receptor
2470288	2.22829	up	342.226	788.653	Ifitm1	293618	interferon induced transmembrane protein 1
4230433	2.21846	up	192.01	440.531	Col11a1	25654	collagen, type XI, alpha 1
2230110	2.21323	up	373.554	855.03	Fkbp10	360627	FK506 binding protein 10
60671	2.20637	up	150.028	342.336	Fibin	499856	fin bud initiation factor homolog (zebrafish)
1940170	2.20456	up	928.484	2116.89	Cyba	79129	cytochrome b-245, alpha polypeptide
6590546	2.20361	up	402.89	918.168	Sulf2	311642	sulfatase 2
5340341	2.20211	up	545.602	1242.56	Rarres2	297073	retinoic acid receptor responder (tazarotene induced) 2
1190170	2.19828	up	149.303	339.432	Vcam1	25361	vascular cell adhesion molecule 1
4570131	2.19485	up	80.7072	183.197	Acot1	50559	acyl-CoA thioesterase 1
2510026	2.18476	up	164.048	370.659	Efhd1	501181	EF-hand domain family, member D1
6660037	2.18366	up	116.252	262.534	Fap	192203	fibroblast activation protein, alpha
1090097	2.18174	up	1700.51	3836.93	Itm2a	317218	integral membrane protein 2A
3440519	2.18138	up	370.723	836.336	Ms4a6a	293750	membrane-spanning 4-domains, subfamily A, member 6A
6400528	2.1812	up	116.176	262.068	Prrx1	266813	paired related homeobox 1
2760050	2.17139	up	167.132	375.317	Csf1	78965	colony stimulating factor 1 (macrophage)
4200463	2.16683	up	218.438	489.5	Cryab	25420	crystallin, alpha B
5900121	2.16468	up	162.994	364.894	Nbl1	50594	neuroblastoma 1, DAN family BMP antagonist
510341	2.16293	up	800.134	1789.81	Cd74	25599	Cd74 molecule, major histocompatibility complex, class II invariant chain
4610563	2.1584	up	301.197	672.333	Lrrk1	308703	leucine-rich repeat kinase 1
1450706	2.15186	up	371.048	825.745	C1qc	362634	complement component 1, q subcomponent, C chain
450301	2.14874	up	181.471	403.267	Col5a1	85490	collagen, type V, alpha 1
6620377	2.14241	up	1859.84	4120.78	Vim	81818	vimentin
6510180	2.13648	up	260.987	576.66	Acy3	293653	aspartoacylase (aminocyclase) 3
4760035	2.13554	up	86.9923	192.127	Pla2g7	301265	phospholipase A2, group VII (platelet-activating factor acetylhydrolase, plasma)
730438	2.13428	up	102.042	225.233	Fzd1	58868	frizzled family receptor 1
6380400	2.13055	up	99.2101	218.599	Kcns3	83588	potassium voltage-gated channel, delayed-rectifier, subfamily S, member 3
1190600	2.12917	up	267.491	589.009	Grem1	50566	gremlin 1
2900725	2.1282	up	187.363	412.38	Rasl11b	305302	RAS-like family 11 member B
6450091	2.12149	up	811.66	1780.8	Id2	25587	inhibitor of DNA binding 2
1740392	2.11869	up	150.462	329.682	G6pc	25634	glucose-6-phosphatase, catalytic subunit
6900528	2.11567	up	80.1171	175.297	Ccl20	29538	chemokine (C-C motif) ligand 20
1850039	2.11072	up	207.162	452.213	Cd14	60350	CD14 molecule
3870577	2.10954	up	1045.49	2280.91	G0s2	289388	G0/G1switch 2
2680154	2.10949	up	102.517	223.652	Fam180a	362336	family with sequence similarity 180, member A
130487	2.10104	up	3144.66	6832.95	Ifi27l2b	299269	interferon, alpha-inducible protein 27 like 2B
2510079	2.09227	up	662.965	1434.53	Fkbp9	297123	FK506 binding protein 9
3850066	2.09204	up	158.728	343.42	Eln	25043	elastin
3390176	2.08017	up	129.251	278.058	Ms4a7	293744	membrane-spanning 4-domains, subfamily A, member 7
2570068	2.08012	up	1478.49	3180.58	RT1-A2	24974	RT1 class Ia, locus A2
110358	2.07821	up	73.6866	158.372	Slit3	83467	slit homolog 3 (Drosophila)
5890411	2.06724	up	5711.53	12210.8	RT1-Da	294269	RT1 class II, locus Da
4850408	2.06448	up	265.877	567.666	Irf7	293624	interferon regulatory factor 7
1190441	2.06437	up	82.9982	177.197	Olr1	140914	oxidized low density lipoprotein (lectin-like) receptor 1
6350139	2.06277	up	82.6426	176.301	Osgin1	171493	oxidative stress induced growth inhibitor 1
2510273	2.05817	up	579.515	1233.52	RT1-DMb	294273	RT1 class II, locus DMb
5420722	2.05431	up	134.447	285.639	Clec4a1	362430	C-type lectin domain family 4, member A1
3170364	2.05207	up	153.439	325.634	Efemp2	293677	EGF-containing fibulin-like extracellular matrix protein 2
5080731	2.04121	up	147.971	312.368	Pdgfra	25267	platelet derived growth factor receptor, alpha polypeptide
2470025	2.0304	up	64.3915	135.211	Tmeff2	363228	transmembrane protein with EGF-like and two follistatin-like domains 2
4070253	2.03016	up	71.9788	151.125	Ugt2b15	83808	UDP glucuronosyltransferase 2 family, polypeptide B15
6040113	2.0298	up	166.194	348.873	Cyp7b1	25429	cytochrome P450, family 7, subfamily b, polypeptide 1
4070047	2.02898	up	129.982	272.749	Glipr1	299783	GLI pathogenesis-related 1
4730091	2.02471	up	207.517	434.529	Synj2	84018	synaptojanin 2
4810020	2.02385	up	329.884	690.464	Antxr2	305633	anthrax toxin receptor 2
6100017	2.01707	up	108.728	226.811	Tgfb3	25717	transforming growth factor, beta 3
1230278	2.01442	up	99.2298	206.725	Gcnt3	286976	glucosaminyl (N-acetyl) transferase 3, mucin type
70091	2.00704	up	445.401	924.504	Fblim1	362650	filamin binding LIM protein 1
3780446	2.00211	up	173.543	359.333	Gbp2	171164	guanylate binding protein 2, interferon-inducible
4050360	2.00055	up	150.191	310.737	Col18a1	85251	collagen, type XVIII, alpha 1
70347	1.99567	up	529.151	1092.12	Pmp22	24660	peripheral myelin protein 22
520184	1.99264	up	306.717	632.074	Fcgr3a	304966	Fc fragment of IgG, low affinity IIIa, receptor
1570132	1.99113	up	224.004	461.271	Mx1	24575	myxovirus (influenza virus) resistance 1
5910347	1.99019	up	327.297	673.656	Metrnl	316842	meteorin, glial cell differentiation regulator-like
3290164	1.98788	up	145.162	298.431	P2ry14	171108	purinergic receptor P2Y, G-protein coupled, 14
4060121	1.98731	up	342.83	704.606	Ctsh	25425	cathepsin H
3940497	1.97722	up	116.486	238.193	Ccl6	287910	chemokine (C-C motif) ligand 6
5700164	1.975	up	74.5166	152.203	Mboat1	498741	membrane bound O-acyltransferase domain containing 1
3120577	1.97438	up	80.667	164.713	Mrc1	291327	mannose receptor, C type 1
5960411	1.97178	up	114.272	233.024	Ppp1r1b	360616	protein phosphatase 1, regulatory (inhibitor) subunit 1B
2570711	1.97151	up	199.563	406.893	Sh2d4a	306376	SH2 domain containing 4A
3710465	1.97127	up	85.4602	174.225	Cldn8	304124	claudin 8
2350368	1.97021	up	98.4573	200.614	RT1-CE5	309607	RT1 class I, locus CE5
1850152	1.96805	up	188.512	383.685	P2rx1	25505	purinergic receptor P2X, ligand-gated ion channel, 1
4060609	1.96474	up	114.587	232.832	Lsamp	29561	limbic system-associated membrane protein
2370280	1.96287	up	134.835	273.713	Lgals2	171134	lectin, galactoside-binding, soluble, 2
2120717	1.96267	up	753.694	1529.83	Plod2	300901	procollagen lysine, 2-oxoglutarate 5-dioxygenase 2
380332	1.96041	up	598.551	1213.53	S100a16	361991	S100 calcium binding protein A16
5860687	1.95853	up	103.624	209.89	Runx1	50662	runt-related transcription factor 1
6400364	1.95553	up	1028.74	2080.53	RT1-Db1	294270	RT1 class II, locus Db1
5340148	1.95508	up	174.179	352.177	Ptpro	50677	protein tyrosine phosphatase, receptor type, O
2630142	1.95407	up	8380.28	16935.6	Mgp	25333	matrix Gla protein
130452	1.95204	up	111.482	225.057	Apcs	29339	amyloid P component, serum
1050315	1.94802	up	124.872	251.569	Fxyd1	58971	FXYD domain-containing ion transport regulator 1
730068	1.94739	up	227.709	458.6	Prelp	84400	proline/arginine-rich end leucine-rich repeat protein
360286	1.94698	up	129.019	259.787	Casp12	156117	caspase 12
7100348	1.9422	up	1279.12	2569.25	Psmb8	24968	proteasome (prosome, macropain) subunit, beta type, 8
3360372	1.94103	up	119.054	238.988	Ccl7	287561	chemokine (C-C motif) ligand 7
6900402	1.94011	up	120.027	240.828	C1qtnf5	315598	C1q and tumor necrosis factor related protein 5
5900717	1.93866	up	916.605	1837.74	Ctss	50654	cathepsin S
3060050	1.93843	up	127.656	255.912	Tdh	290315	L-threonine dehydrogenase
940484	1.93472	up	84.3255	168.724	LOC498277	498277	similar to Low affinity immunoglobulin gamma Fc region receptor III precursor (IgG Fc receptor III) (Fc-gamma RIII) (FcRIII)
6220270	1.93059	up	107.832	215.298	Plscr4	300900	phospholipid scramblase 4
3610279	1.92799	up	201.676	402.125	Fhl2	63839	four and a half LIM domains 2
2760390	1.92657	up	72.1042	143.664	RGD1563057	501744	similar to Immunoglobulin superfamily, member 7
2900176	1.91924	up	85.4677	169.642	Cfi	79126	complement factor I
130373	1.91871	up	1527.6	3031.24	Gsn	296654	gelsolin
5720458	1.91634	up	75.3805	149.394	Tac3	29191	tachykinin 3
1580594	1.91617	up	115.043	227.98	Maf	54267	v-maf musculoaponeurotic fibrosarcoma oncogene homolog (avian)
60471	1.91504	up	362.002	716.95	Cfd	54249	complement factor D (adipsin)
6200451	1.9149	up	543.242	1075.82	Ndrg2	171114	NDRG family member 2
7050068	1.90828	up	256.856	506.912	Rgs10	54290	regulator of G-protein signaling 10
4590450	1.90435	up	99.1166	195.206	Il1r2	117022	interleukin 1 receptor, type II
4570148	1.90329	up	129.286	254.483	Cbs	24250	cystathionine beta synthase
1400377	1.90202	up	155.942	306.746	RGD1561778	303666	similar to dendritic cell-derived immunoglobulin(Ig)-like receptor 1, DIgR1 - mouse
3870164	1.90005	up	84.3093	165.669	Folr2	293154	folate receptor 2 (fetal)
4230167	1.89929	up	722.087	1418.34	Cxcl12	24772	chemokine (C-X-C motif) ligand 12
1090746	1.89741	up	333.853	655.114	Anxa2	56611	annexin A2
6400494	1.89689	up	179.465	352.066	Rab26	171111	RAB26, member RAS oncogene family
2120609	1.89595	up	137.302	269.219	Sostdc1	266803	sclerostin domain containing 1
5340025	1.89162	up	177.894	348.014	Ptgfrn	29602	prostaglandin F2 receptor inhibitor
510053	1.89089	up	1334.81	2610.29	Tmem97	303330	transmembrane protein 97
4670369	1.88975	up	139.677	272.979	Sctr	81779	secretin receptor
2680592	1.88686	up	289.617	565.149	Itgbl1	498564	integrin, beta-like 1
6400484	1.88672	up	630.9	1231.03	Emp3	81505	epithelial membrane protein 3
4060458	1.88663	up	147.245	287.297	Ier5l	499772	immediate early response 5-like
2850133	1.88598	up	195.038	380.415	Phlda3	363989	pleckstrin homology-like domain, family A, member 3
4760671	1.88456	up	124.117	241.902	S1pr2	29415	sphingosine-1-phosphate receptor 2
3800288	1.8823	up	355.887	692.792	Laptm5	89783	lysosomal protein transmembrane 5
2850066	1.88154	up	268.764	522.98	Gstm1	24423	glutathione S-transferase mu 1
4760131	1.88028	up	113.423	220.558	Qprt	293504	quinolinate phosphoribosyltransferase
1410609	1.87905	up	1078.26	2095.39	Lcp1	306071	lymphocyte cytosolic protein 1
5910202	1.87814	up	254.989	495.28	RT1-DMa	294274	RT1 class II, locus DMa
3710017	1.87574	up	463.421	898.978	Hsd17b11	289456	hydroxysteroid (17-beta) dehydrogenase 11
5050168	1.87337	up	101.552	196.75	Homer2	29547	homer homolog 2 (Drosophila)
5390301	1.87224	up	72.9959	141.338	Pof1b	302328	premature ovarian failure 1B
1850100	1.86772	up	161.881	312.686	Dse	365583	dermatan sulfate epimerase
3170128	1.86745	up	115.12	222.331	Tgif1	316742	TGFB-induced factor homeobox 1
5390524	1.86261	up	132.301	254.85	Angptl4	362850	angiopoietin-like 4
130400	1.86219	up	216.665	417.265	Nsl1	498310	NSL1, MIND kinetochore complex component, homolog (S. cerevisiae)
3840348	1.86212	up	155.961	300.346	Bcl2l14	500348	Bcl2-like 14 (apoptosis facilitator)
3360504	1.85932	up	270.292	519.744	Spsb1	313722	splA/ryanodine receptor domain and SOCS box containing 1
5690204	1.85841	up	756.364	1453.7	Emp1	25314	epithelial membrane protein 1
2360494	1.85753	up	107.48	206.473	Akr1b8	286921	aldo-keto reductase family 1, member B8
4010154	1.85645	up	85.6953	164.528	Igsf7	287813	immunoglobulin superfamily, member 7
430239	1.85276	up	175.036	335.389	Fhl3	313582	four and a half LIM domains 3
2850072	1.85035	up	76.899	147.155	Cst7	296257	cystatin F (leukocystatin)
5700408	1.84943	up	66.5016	127.195	Aard	246323	alanine and arginine rich domain containing protein
6400440	1.8281	up	686.736	1298.34	Nfia	25492	nuclear factor I/A
4050040	1.82717	up	126.654	239.331	Clca5	308016	chloride channel calcium activated 5
4810438	1.82691	up	89.4493	169.003	Pamr1	311252	peptidase domain containing associated with muscle regeneration 1
450167	1.82152	up	166.671	313.976	Fbn1	83727	fibrillin 1
4780215	1.82147	up	105.328	198.412	Mfap4	287382	microfibrillar-associated protein 4
5290008	1.8205	up	158.788	298.958	Cyp2d2	25053	cytochrome P450, family 2, subfamily d, polypeptide 2
2060471	1.81875	up	69.4405	130.613	RGD1563042	362677	RGD1563042
3170020	1.81839	up	482.54	907.447	RT1-CE15	414789	RT1 class I, locus CE15
730403	1.81731	up	463.565	871.243	Olfml2b	304960	olfactomedin-like 2B
580647	1.81422	up	899.076	1686.89	Cxcl16	497942	chemokine (C-X-C motif) ligand 16
4200239	1.81408	up	104.932	196.863	Aldh1a3	266603	aldehyde dehydrogenase 1 family, member A3
4150176	1.81307	up	755.957	1417.47	Dab2	79128	disabled 2, mitogen-responsive phosphoprotein
3130139	1.81293	up	126.59	237.347	Fbp1	24362	fructose-1,6-bisphosphatase 1
5390129	1.81274	up	606.616	1137.23	Pawr	64513	PRKC, apoptosis, WT1, regulator
5360397	1.80831	up	184.595	345.217	Itgb6	311061	integrin, beta 6
2650397	1.8065	up	171.698	320.778	Tst	25274	thiosulfate sulfurtransferase
130402	1.8058	up	178.993	334.278	Fam229a	500554	family with sequence similarity 229, member A
5700019	1.80468	up	3023.39	5642.82	Fstl1	79210	follistatin-like 1
5900477	1.80153	up	163.088	303.855	Bgn	25181	biglycan
6650403	1.78913	up	357.869	662.165	Nfatc4	305897	nuclear factor of activated T-cells, cytoplasmic, calcineurin-dependent 4
6040364	1.78709	up	379.964	702.245	Fcgrt	29558	Fc fragment of IgG, receptor, transporter, alpha
50064	1.78175	up	8438.49	15549.3	Ggh	25455	gamma-glutamyl hydrolase (conjugase, folylpolygammaglutamyl hydrolase)
3130605	1.77604	up	151.912	279.027	Nnmt	300691	nicotinamide N-methyltransferase
4120064	1.77327	up	151.405	277.663	Parp16	315760	poly (ADP-ribose) polymerase family, member 16
2690025	1.77248	up	165.99	304.274	Sgcz	364605	sarcoglycan zeta
4560286	1.77092	up	119.342	218.572	Tyrobp	361537	Tyro protein tyrosine kinase binding protein
540100	1.76787	up	131.036	239.574	Htra3	360959	HtrA serine peptidase 3
1410315	1.76549	up	188.714	344.564	Ncf1	114553	neutrophil cytosolic factor 1
1190286	1.76525	up	201.299	367.492	St14	114093	suppression of tumorigenicity 14 (colon carcinoma)
6940438	1.7643	up	146.526	267.354	Ppic	291463	peptidylprolyl isomerase C
1090717	1.76425	up	108.842	198.591	F2	29251	coagulation factor II
6040022	1.76422	up	114.913	209.662	Ccr1	57301	chemokine (C-C motif) receptor 1
5890338	1.7638	up	74.2514	135.442	Habp2	292126	hyaluronan binding protein 2
5340273	1.76348	up	227.073	414.13	Pla1a	85311	phospholipase A1 member A
5080164	1.76115	up	122.491	223.101	Fcrls	310694	Fc receptor-like S, scavenger receptor
5050040	1.75936	up	124.982	227.407	Timp2	29543	TIMP metallopeptidase inhibitor 2
5270072	1.75821	up	99.9734	181.784	Fbp2	114508	fructose-1,6-bisphosphatase 2
1240091	1.75801	up	241.92	439.839	Ephx1	25315	epoxide hydrolase 1, microsomal (xenobiotic)
3140600	1.75724	up	3758.63	6830.66	Sparcl1	25434	SPARC-like 1 (hevin)
540010	1.7545	up	97.9345	177.701	RGD1309362	307415	similar to interferon-inducible GTPase
2190110	1.75249	up	303.399	549.882	RGD1305645	363225	similar to RIKEN cDNA 1500015O10
3360128	1.75009	up	208.07	376.592	Tc2n	500707	tandem C2 domains, nuclear
5860537	1.74917	up	60.6264	109.672	Itih4	54404	inter-alpha-trypsin inhibitor heavy chain family, member 4
5550019	1.74636	up	99.5425	179.781	Alox5ap	29624	arachidonate 5-lipoxygenase activating protein
2690687	1.74589	up	83.4271	150.635	Gfi1	24388	growth factor independent 1 transcription repressor
6590750	1.74477	up	149.642	270.017	Cybb	66021	cytochrome b-245, beta polypeptide
780279	1.74438	up	161.449	291.258	Fam105a	310190	family with sequence similarity 105, member A
2970022	1.7443	up	418.297	754.58	Enpp1	85496	ectonucleotide pyrophosphatase/phosphodiesterase 1
3440040	1.74396	up	194.557	350.901	Plin3	316130	perilipin 3
6400632	1.74162	up	106.637	192.071	Cfp	299314	complement factor properdin
5860056	1.73996	up	125.462	225.762	Clec11a	29313	C-type lectin domain family 11, member A
5220072	1.73742	up	345.643	621.059	Serpina6	299270	serpin peptidase inhibitor, clade A (alpha-1 antiproteinase, antitrypsin), member 6
630546	1.73614	up	188.196	337.906	Tnfaip8	307428	tumor necrosis factor, alpha-induced protein 8
6940270	1.73307	up	67.1322	120.323	Ifitm6	309104	interferon induced transmembrane protein 6
6900563	1.73114	up	372.438	666.787	Rhoj	299145	ras homolog family member J
3140576	1.7257	up	311.854	556.565	Ldha	24533	lactate dehydrogenase A
6980484	1.72467	up	136.3	243.11	Gpx2	29326	glutathione peroxidase 2
2340711	1.72415	up	1320.82	2355.15	Gstp1	24426	glutathione S-transferase pi 1
2230347	1.72381	up	147.801	263.492	Cmtm3	291813	CKLF-like MARVEL transmembrane domain containing 3
4200050	1.72305	up	2817.49	5020.66	Serping1	295703	serpin peptidase inhibitor, clade G (C1 inhibitor), member 1
4540309	1.72138	up	143.543	255.54	Ptafr	58949	platelet-activating factor receptor
5890021	1.71691	up	73.5333	130.567	Mmp23	94339	matrix metallopeptidase 23
6350458	1.71209	up	240.208	425.32	Cyp27a1	301517	cytochrome P450, family 27, subfamily a, polypeptide 1
1400270	1.70913	up	165.229	292.053	Hspb8	113906	heat shock protein B8
2230181	1.70831	up	77.0803	136.179	RGD1311300	364378	similar to T cell receptor V delta 6
1990253	1.70598	up	260.178	459.034	Bhlhe40	79431	basic helix-loop-helix family, member e40
5220048	1.70279	up	128.167	225.704	Scarf2	287949	scavenger receptor class F, member 2
1990463	1.70165	up	122.814	216.133	Gas7	85246	growth arrest specific 7
610400	1.70004	up	455.022	800.005	Serpine2	29366	serpin peptidase inhibitor, clade E (nexin, plasminogen activator inhibitor type 1), member 2
1230646	1.69526	up	96.3363	168.899	Fgfrl1	360903	fibroblast growth factor receptor-like 1
610438	1.69454	up	1146.82	2009.78	Clic2	294141	chloride intracellular channel 2
730059	1.69365	up	94.8691	166.169	Dcdc2	291130	doublecortin domain containing 2
6290161	1.69305	up	1453.73	2545.38	RGD1562690	500965	similar to L-lactate dehydrogenase A chain (LDH-A) (LDH muscle subunit) (LDH-M)
6590037	1.68383	up	100.765	175.472	Capg	297339	capping protein (actin filament), gelsolin-like
130270	1.68102	up	197.389	343.16	Oasl2	304549	2'-5' oligoadenylate synthetase-like 2
840139	1.67863	up	2269.41	3939.76	Lmo4	362051	LIM domain only 4
1660685	1.67785	up	415.361	720.74	Gm2a	282838	GM2 ganglioside activator
6760181	1.67717	up	866.831	1503.53	RT1-M6-2	365527	RT1 class I, locus M6, gene 2
2630373	1.67589	up	91.3937	158.403	Klra1	494194	killer cell lectin-like receptor, subfamily A, member 1
1850440	1.67519	up	253.202	438.665	Tspan4	293627	tetraspanin 4
7100408	1.67502	up	62.6704	108.564	Fcgr2a	116591	Fc fragment of IgG, low affinity IIa, receptor
6420075	1.67397	up	125.937	218.023	Hoxb7	497985	homeo box B7
1500286	1.67352	up	461.092	798.032	Serpinb9	361241	serpin peptidase inhibitor, clade B (ovalbumin), member 9
6400193	1.66823	up	104.594	180.453	Dmbt1	170568	deleted in malignant brain tumors 1
3850722	1.66773	up	109.841	189.449	Cd44	25406	Cd44 molecule
4540487	1.66273	up	123.079	211.644	Ifi44	310969	interferon-induced protein 44
5360411	1.66187	up	88.8718	152.743	Ngef	246217	neuronal guanine nucleotide exchange factor
6860537	1.65979	up	101.096	173.536	Neurl3	316326	neuralized homolog 3 (Drosophila)
1660484	1.65865	up	166.225	285.137	Ttc23	308708	tetratricopeptide repeat domain 23
50156	1.65814	up	102.147	175.165	Rhbdf1	303008	rhomboid 5 homolog 1 (Drosophila)
6520132	1.65576	up	112.565	192.755	Nkg7	171062	natural killer cell group 7 sequence
780168	1.65336	up	103.441	176.872	Zbp1	171091	Z-DNA binding protein 1
2360079	1.65197	up	74.7059	127.632	Fcnb	114091	ficolin B
6450348	1.65106	up	72.8051	124.316	Slamf9	289235	SLAM family member 9
1190253	1.6509	up	163.344	278.885	Abi3bp	363767	ABI family, member 3 (NESH) binding protein
6590315	1.64944	up	1054.74	1799.22	Klf6	58954	Kruppel-like factor 6
60184	1.64916	up	1513.63	2581.57	RT1-149	414784	RT1 class I, locus T24, gene 4
1190735	1.64796	up	177.766	302.969	Tnfsf13	287437	tumor necrosis factor (ligand) superfamily, member 13
3360176	1.64753	up	204.283	348.07	Aoc3	29473	amine oxidase, copper containing 3
4670102	1.64707	up	94.9526	161.741	Fgfr3	84489	fibroblast growth factor receptor 3
4060671	1.64664	up	1887.16	3213.72	Psmb10	291983	proteasome (prosome, macropain) subunit, beta type 10
3610056	1.64648	up	826.666	1407.63	Tmem176b	171411	transmembrane protein 176B
4200411	1.6462	up	103.778	176.681	Fcgr1a	295279	Fc fragment of IgG, high affinity Ia, receptor (CD64)
4280068	1.64541	up	361.935	615.893	Upp1	289801	uridine phosphorylase 1
4760681	1.64363	up	109.715	186.495	Gdf10	79216	growth differentiation factor 10
60520	1.64319	up	133.403	226.701	Lamc2	192362	laminin, gamma 2
2510348	1.64089	up	74.1132	125.77	Nkd1	364952	naked cuticle homolog 1 (Drosophila)
2760711	1.64001	up	241.374	409.389	ST7	296911	suppression of tumorigenicity 7
6860750	1.63925	up	76.1311	129.065	Myof	309499	myoferlin
670403	1.63911	up	95.4933	161.875	Kcnh1	65198	potassium voltage-gated channel, subfamily H (eag-related), member 1
1570541	1.63437	up	164.104	277.376	Ly86	291359	lymphocyte antigen 86
1990441	1.634	up	410.476	693.649	Oaf	315594	OAF homolog (Drosophila)
6770725	1.6327	up	92.7286	156.574	Nes	25491	nestin
6520392	1.63071	up	213.069	359.335	Rab13	81756	RAB13, member RAS oncogene family
110092	1.62636	up	352.044	592.129	Ldb2	289664	LIM domain binding 2
3780070	1.62509	up	532.997	895.785	Sel1l	314352	sel-1 suppressor of lin-12-like (C. elegans)
5420524	1.62433	up	103.078	173.158	RGD1561145	498580	similar to novel protein
1500500	1.62218	up	97.6136	163.761	Colq	29755	collagen-like tail subunit (single strand of homotrimer) of asymmetric acetylcholinesterase
2570672	1.6192	up	109.651	183.619	Slc39a8	295455	solute carrier family 39 (zinc transporter), member 8
6650301	1.61878	up	136.682	228.823	Mill1	292671	MHC I like leukocyte 1
2320288	1.61802	up	241.055	403.369	Plscr2	315883	phospholipid scramblase 2
2810164	1.61789	up	512.022	856.716	Magi3	245903	membrane associated guanylate kinase, WW and PDZ domain containing 3
580487	1.61749	up	77.8953	130.303	Tnfsf13b	498666	tumor necrosis factor (ligand) superfamily, member 13b
5900670	1.61632	up	287.63	480.796	Gstp2	29438	glutathione S-transferase, pi 2
5900440	1.61627	up	262.307	438.455	Slc24a6	498185	solute carrier family 24 (sodium/lithium/calcium exchanger), member 6
60601	1.61626	up	126.978	212.247	RGD1562462	289245	similar to Ifi204 protein
2810500	1.61606	up	200.951	335.853	Prcp	293118	prolylcarboxypeptidase (angiotensinase C)
6200348	1.61443	up	111.262	185.767	RGD1310935	360707	similar to Dermal papilla derived protein 7
360288	1.61236	up	117.069	195.211	Marcksl1	81520	MARCKS-like 1
6450047	1.60912	up	290.405	483.275	Serpina10	171154	serpin peptidase inhibitor, clade A (alpha-1 antiproteinase, antitrypsin), member 10
6370239	1.60709	up	115.573	192.086	Plbd1	297694	phospholipase B domain containing 1
3870768	1.60638	up	971.53	1614.01	Ltbp4	292734	latent transforming growth factor beta binding protein 4
540142	1.60524	up	332.023	551.199	Ppap2c	246115	phosphatidic acid phosphatase type 2c
5570494	1.60168	up	1187.89	1967.68	Ahcy	29443	adenosylhomocysteinase
670438	1.60062	up	98.787	163.527	Arl11	364396	ADP-ribosylation factor-like 11
5900408	1.59755	up	89.4997	147.869	RGD1565597	315106	similar to RIKEN cDNA 2210421G13
6860672	1.59712	up	186.262	307.653	Des	64362	desmin
7100427	1.59678	up	67.3302	111.187	Ankrd22	294093	ankyrin repeat domain 22
540053	1.59624	up	158.782	262.12	Casp6	83584	caspase 6
1450440	1.59522	up	308.362	508.724	Astn1	304900	astrotactin 1
3390433	1.59407	up	679.673	1120.49	Bag3	293524	Bcl2-associated athanogene 3
1580279	1.59361	up	166.169	273.863	Hes1	29577	hairy and enhancer of split 1 (Drosophila)
6840148	1.59295	up	140.363	231.238	Mocos	361300	molybdenum cofactor sulfurase
2470450	1.59271	up	163.373	269.103	Nr1h3	58852	nuclear receptor subfamily 1, group H, member 3
3060095	1.58836	up	105.302	172.977	Vps13c	363087	vacuolar protein sorting 13 homolog C (S. cerevisiae)
2760594	1.58622	up	202.144	331.607	Psmb9	24967	proteasome (prosome, macropain) subunit, beta type, 9
4810435	1.58426	up	799.051	1309.18	Rcn1	362182	reticulocalbin 1, EF-hand calcium binding domain
6770594	1.58333	up	94.064	154.026	Mx2	286918	myxovirus (influenza virus) resistance 2
4150131	1.58106	up	10387.3	16984.5	Txnip	117514	thioredoxin interacting protein
5220440	1.58009	up	308.139	503.534	Klf2	306330	Kruppel-like factor 2 (lung)
450670	1.57976	up	418.219	683.276	Casp1	25166	caspase 1
3780019	1.57933	up	484.617	791.539	Fn1	25661	fibronectin 1
940441	1.57819	up	288.213	470.408	Pros1	81750	protein S (alpha)
6110370	1.57702	up	117.052	190.905	Dapp1	362046	dual adaptor of phosphotyrosine and 3-phosphoinositides
4570056	1.57623	up	89.059	145.178	Pla2g4a	24653	phospholipase A2, group IVA (cytosolic, calcium-dependent)
1050152	1.57517	up	881.605	1436.16	Lamb1	298941	laminin, beta 1
1820138	1.57424	up	89.3917	145.536	Mal	25263	mal, T-cell differentiation protein
4120332	1.57254	up	147.483	239.853	Abcb1b	24646	ATP-binding cassette, subfamily B (MDR/TAP), member 1B
6380435	1.57218	up	142.293	231.358	Casc1	297720	cancer susceptibility candidate 1
2640440	1.57188	up	123.451	200.685	Clec7a	502902	C-type lectin domain family 7, member A
3390398	1.57089	up	73.3017	119.086	Il17re	362417	interleukin 17 receptor E
2570592	1.56948	up	94.7594	153.808	Pld4	362792	phospholipase D family, member 4
6660441	1.56916	up	135.719	220.246	Nxn	360577	nucleoredoxin
3140184	1.56849	up	770.646	1250.08	Eif4ebp1	116636	eukaryotic translation initiation factor 4E binding protein 1
6020064	1.56574	up	341.237	552.556	RGD1560124	302497	similar to ribosomal protein L10a
1940487	1.5651	up	94.1291	152.358	Apobec1	25383	apolipoprotein B mRNA editing enzyme, catalytic polypeptide 1
1660632	1.56486	up	938.828	1519.37	Prkcdbp	85332	protein kinase C, delta binding protein
6510017	1.56004	up	75.3039	121.494	MGC105649	302884	hypothetical LOC302884
450086	1.55799	up	2560.36	4125.39	Smpdl3a	294422	sphingomyelin phosphodiesterase, acid-like 3A
2070286	1.5559	up	168.477	271.096	Chi3l1	89824	chitinase 3-like 1 (cartilage glycoprotein-39)
3780682	1.55581	up	492.202	791.957	Vegfc	114111	vascular endothelial growth factor C
870463	1.55276	up	89.2056	143.251	Fbln2	282583	fibulin 2
60594	1.55095	up	1463.68	2347.71	Htra1	65164	HtrA serine peptidase 1
670180	1.5469	up	73.5977	117.741	Cyp1b1	25426	cytochrome P450, family 1, subfamily b, polypeptide 1
2260180	1.54568	up	111.544	178.306	LOC56764	56764	dnaj-like protein
540736	1.54511	up	966.577	1544.53	Cebpb	24253	CCAAT/enhancer binding protein (C/EBP), beta
4050332	1.54353	up	294.141	469.54	Ca2	54231	carbonic anhydrase 2
430091	1.54327	up	850.301	1357.11	Plat	25692	plasminogen activator, tissue
2320170	1.54271	up	362.576	578.476	Rbms2	288771	RNA binding motif, single stranded interacting protein 2
1090048	1.54199	up	4048.4	6456.05	RT1-A1	24973	RT1 class Ia, locus A1
3360110	1.54185	up	124.578	198.649	Retnlg	288135	resistin-like gamma
770408	1.54168	up	134.238	214.027	Tgm2	56083	transglutaminase 2, C polypeptide
5080685	1.53962	up	73.2117	116.572	Depdc7	295971	DEP domain containing 7
6510670	1.53531	up	76.526	121.508	Crlf1	290655	cytokine receptor-like factor 1
4610341	1.53458	up	351.262	557.47	Tagln	25123	transgelin
2450022	1.5344	up	106.707	169.329	Ube3a	361585	ubiquitin protein ligase E3A
6380253	1.53301	up	151.364	239.976	Slco2b1	140860	solute carrier organic anion transporter family, member 2b1
2850368	1.5291	up	514.565	813.723	F3	25584	coagulation factor III (thromboplastin, tissue factor)
1190707	1.52768	up	108.824	171.933	Tlr2	310553	toll-like receptor 2
3710278	1.52598	up	732.396	1155.83	LOC290704	290704	similar to palladin
6520632	1.52351	up	174.51	274.957	RT1-N3	24750	RT1 class Ib, locus N3
450110	1.52285	up	239.431	377.084	Csrp1	29276	cysteine and glycine-rich protein 1
3520156	1.52285	up	529.537	833.978	Lhfp	499615	lipoma HMGIC fusion partner
5340053	1.52232	up	2370.98	3732.8	Pmepa1	311676	prostate transmembrane protein, androgen induced 1
7000242	1.52228	up	87.059	137.06	Agmo	362732	alkylglycerol monooxygenase
70538	1.51982	up	625.009	982.382	Litaf	65161	lipopolysaccharide-induced TNF factor
3520097	1.51702	up	83.9685	131.737	Icam1	25464	intercellular adhesion molecule 1
5550193	1.51664	up	108.279	169.835	Echdc2	298381	enoyl CoA hydratase domain containing 2
3360181	1.51547	up	200.29	313.911	Itih3	50693	inter-alpha trypsin inhibitor, heavy chain 3
610138	1.51099	up	564.429	882.006	Col15a1	298069	collagen, type XV, alpha 1
450576	1.51025	up	90.5358	141.407	Lefty2	289316	Left-right determination factor 2
940438	1.50779	up	194.389	303.121	Dnase2	171575	deoxyribonuclease II, lysosomal
6180154	1.50651	up	2712.58	4226.25	Myl12a	501203	myosin, light chain 12A, regulatory, non-sarcomeric
940427	1.50573	up	127.631	198.748	C6	24237	complement component 6
1980717	1.50453	up	197.812	307.79	Calhm2	294019	calcium homeostasis modulator 2
1570039	1.50449	up	1466.29	2281.45	Pdgfa	25266	platelet-derived growth factor alpha polypeptide
110037	1.50376	up	165.397	257.221	Kctd14	308836	potassium channel tetramerisation domain containing 14
6020168	1.50328	up	117.248	182.283	Nckap1l	315348	NCK associated protein 1 like
Font red - genes used for microarray validation by qRT-PCR (see Fig. 1b in main text)
Genes highlighed in yellow - genes used for for microarray validation by qRT-PCR corresponding to the enriched biological processes listed in ESM Table 5

## Sheet: Age DOWN 1.5 FDR
ProbeID	FC (abs)	Regulation	[a3M](raw)	[b15M](raw)	Symbol	Entrez_Gene_ID	Official full name
5550239	3.56008	down	559.389	162.501	Aurkb	114592	aurora kinase B
6180070	2.50938	down	340.884	140.488	Gjb6	84403	gap junction protein, beta 6
1500091	2.39225	down	482.444	208.565	Fam183b	287346	family with sequence similarity 183, member B
5900403	2.33463	down	1421.09	629.512	Cartpt	29131	CART prepropeptide
3140095	2.3038	down	1467.03	658.561	Npy	24604	neuropeptide Y
3450152	2.29671	down	242.29	109.101	Cd79b	171055	Cd79b molecule, immunoglobulin-associated beta
2510053	2.26904	down	853.537	389.028	Irx2	306657	iroquois homeobox 2
5290239	2.22382	down	369.441	171.81	Hdc	24443	histidine decarboxylase
5900497	2.19651	down	696.041	327.719	Dstyk	304791	dual serine/threonine and tyrosine protein kinase
6770164	2.17389	down	886.159	421.574	Map3k15	501558	mitogen-activated protein kinase kinase kinase 15
4480100	2.16412	down	1580.66	755.369	Car8	297814	carbonic anhydrase 8
2510600	2.08332	down	551.103	273.576	Fev	246271	FEV (ETS oncogene family)
4810671	2.01238	down	4371	2246.32	Abcc8	25559	ATP-binding cassette, subfamily C (CFTR/MRP), member 8
50368	1.98528	down	1028.62	535.837	Ambp	25377	alpha-1-microglobulin/bikunin precursor
7040746	1.97744	down	560.039	292.898	Tomm22	300075	translocase of outer mitochondrial membrane 22 homolog (yeast)
540403	1.95921	down	186.121	98.2459	LOC500183	500183	similar to NGF-binding Ig light chain
840605	1.88984	down	1902.04	1040.86	Hmgn3	113990	high mobility group nucleosome binding domain 3
4230324	1.85959	down	700	389.297	Hap1	29430	huntingtin-associated protein 1
2230372	1.81633	down	581.115	330.878	Nell2	81734	NEL-like 2 (chicken)
5910725	1.81466	down	2167.85	1235.48	Ndn	308690	necdin, melanoma antigen (MAGE) family member
3850364	1.8081	down	987.983	565.102	Esm1	64536	endothelial cell-specific molecule 1
2360270	1.77428	down	332.502	193.809	Rgs22	500853	regulator of G-protein signaling 22
3290253	1.77378	down	557.715	325.172	Ssx2ip	308023	synovial sarcoma, X breakpoint 2 interacting protein
110673	1.77147	down	6012.82	3510.3	Fxyd6	63847	FXYD domain-containing ion transport regulator 6
1780685	1.76782	down	107.77	63.0467	RGD1564318	363828	similar to immunoglobulin light chain variable region
3390735	1.75923	down	2301.49	1352.96	Chga	24258	chromogranin A (parathyroid secretory protein 1)
6040044	1.75267	down	938.74	553.919	Mpv17l	360463	MPV17 mitochondrial membrane protein-like
4480082	1.74568	down	581.421	344.45	Defb1	83687	defensin beta 1
3060286	1.74521	down	2692.02	1595.26	Maob	25750	monoamine oxidase B
1450435	1.73333	down	177.599	105.964	Lrrc34	499589	leucine rich repeat containing 34
3990181	1.73265	down	433.239	258.595	Ccdc113	291847	coiled-coil domain containing 113
2680440	1.73207	down	1174.85	701.486	Nell1	81733	NEL-like 1 (chicken)
4670008	1.73174	down	532.65	318.097	Efnb3	360546	ephrin B3
1940563	1.71961	down	358.02	215.317	RGD1306215	296565	similar to hypothetical protein MGC36831
1090563	1.71824	down	434.423	261.475	Gpr142	501735	G protein-coupled receptor 142
150520	1.7072	down	384.541	232.948	Mycn	298894	v-myc myelocytomatosis viral related oncogene, neuroblastoma derived (avian)
5420411	1.69899	down	294.07	179.003	Catsperg1	292767	cation channel, sperm-associated, gamma 1
6020364	1.69611	down	582.656	355.27	LOC498105	498105	nucleic acid binding protein
2320471	1.69075	down	992.197	606.903	Pim2	317366	pim-2 oncogene
3290278	1.68749	down	324.98	199.167	Etv1	362733	ets variant 1
3290088	1.68534	down	315.954	193.882	Eml5	444982	echinoderm microtubule associated protein like 5
2810671	1.68509	down	1301.1	798.523	Myt1	362291	myelin transcription factor 1
2650452	1.67589	down	2097.2	1294.18	Gipr	25024	gastric inhibitory polypeptide receptor
940639	1.67487	down	1860.99	1149.11	Cryba2	286925	crystallin, beta A2
2030148	1.67459	down	5576.94	3444.2	Pyy	287730	peptide YY (mapped)
4230170	1.67423	down	199.198	123.047	A1bg	140656	alpha-1-B glycoprotein
4070519	1.67259	down	254.825	157.563	Igfbp2	25662	insulin-like growth factor binding protein 2
4120068	1.67241	down	575.431	355.837	Gpr119	302813	G protein-coupled receptor 119
130739	1.66965	down	1446.84	896.181	Kcnh6	116745	potassium voltage-gated channel, subfamily H (eag-related), member 6
2760039	1.65925	down	683.58	426.067	Eef1e1	291057	eukaryotic translation elongation factor 1 epsilon 1
460687	1.64741	down	277.317	174.091	Gpr85	64020	G protein-coupled receptor 85
3290403	1.6351	down	658.242	416.334	Pabpc1l2a	302405	poly(A) binding protein, cytoplasmic 1-like 2A
3840114	1.63195	down	704.501	446.452	RGD1563727	498080	similar to Gene model 609
6400458	1.62553	down	438.742	279.136	Nbeal2	316014	neurobeachin-like 2
6380341	1.61937	down	659.709	421.315	Fam92b	361423	family with sequence similarity 92, member B
1050593	1.6177	down	559.718	357.825	Hgfac	58947	HGF activator
5910736	1.61687	down	410.851	262.79	Fam178b	501125	family with sequence similarity 178, member B
2810364	1.61317	down	368.53	236.262	Gria3	29628	glutamate receptor, ionotropic, AMPA 3
3800671	1.60789	down	158.048	101.656	LOC685053	685053	hypothetical protein LOC685053
780603	1.6069	down	415.583	267.468	Vwc2	501231	von Willebrand factor C domain containing 2
1660039	1.60264	down	219.516	141.655	Ctnnal1	298019	catenin (cadherin associated protein), alpha-like 1
450731	1.59611	down	622.327	403.232	Glp1r	25051	glucagon-like peptide 1 receptor
70397	1.59609	down	213.505	138.342	RGD1310495	309809	similar to KIAA1919 protein
4060725	1.59383	down	1995.8	1295.01	Myh10	79433	myosin, heavy chain 10, non-muscle
4230538	1.59231	down	3520.19	2286.33	Rab24	361208	RAB24, member RAS oncogene family
6020180	1.58951	down	567.59	369.294	Plag1	297804	pleiomorphic adenoma gene 1
2470504	1.58806	down	459.658	299.343	Satb1	316164	SATB homeobox 1
6020110	1.58672	down	786.429	512.578	LOC499638	499638	similar to LRRGT00057
5220037	1.58346	down	2185.06	1427.11	Nkx2-2	366214	NK2 homeobox 2
2680168	1.5831	down	4793.38	3131.38	Rpn1	25596	ribophorin I
6290333	1.57376	down	2067.35	1358.55	Olr59	170816	olfactory receptor 59
4920440	1.56584	down	1311.81	866.412	Isl1	64444	ISL LIM homeobox 1
6130333	1.56555	down	499.451	329.935	Ascl1	64186	achaete-scute complex homolog 1
730148	1.56533	down	658.931	435.346	RGD1311744	300608	similar to RIKEN cDNA 5830475I06
3140093	1.56186	down	489.609	324.197	Vwa5b2	303812	von Willebrand factor A domain containing 5B2
3390500	1.56153	down	557.733	369.383	Nudt10	367747	nudix (nucleoside diphosphate linked moiety X)-type motif 10
5290647	1.55779	down	178.61	118.576	Tnr	25567	tenascin R
60494	1.55701	down	256.505	170.375	Igsf21	298591	immunoglobin superfamily, member 21
70278	1.55212	down	1520.59	1013.19	Mtmr7	306490	myotubularin related protein 7
2810176	1.54676	down	964.401	644.817	Ranbp3	501281	RAN binding protein 3
630687	1.54446	down	418.021	279.912	Trit1	362586	tRNA isopentenyltransferase 1
7000519	1.54338	down	523.001	350.455	Lhx1	257634	LIM homeobox 1
6620435	1.53243	down	117.761	79.4737	Gabrd	29689	gamma-aminobutyric acid (GABA) A receptor, delta
2760161	1.53238	down	1785.23	1204.84	Gnaz	25740	guanine nucleotide binding protein (G protein), alpha z polypeptide
3780347	1.53215	down	130.496	88.0836	Oas1f	494199	2 ' -5 ' oligoadenylate synthetase 1F
1450255	1.5261	down	278.594	188.795	Celsr3	83466	cadherin, EGF LAG seven-pass G-type receptor 3
130066	1.52483	down	619.304	420.034	Actl6b	288563	actin-like 6B
730154	1.52221	down	629.571	427.732	Ap3b2	308777	adaptor-related protein complex 3, beta 2 subunit
3850079	1.51803	down	148.189	100.957	RGD1566102	499613	RGD1566102
5550400	1.51715	down	2094.82	1427.97	Cpn1	365466	carboxypeptidase N, polypeptide 1
5220465	1.51465	down	1098.61	750.121	Mafb	54264	v-maf musculoaponeurotic fibrosarcoma oncogene homolog B (avian)
3450731	1.51367	down	391.36	267.391	RGD1565844	317486	similar to RIKEN cDNA 1700045I19
2680465	1.51308	down	192.86	131.819	Plcl1	84587	phospholipase C-like 1
2760059	1.51302	down	704.728	481.701	Trap1	287069	TNF receptor-associated protein 1
5670647	1.51041	down	3652.33	2500.78	Slc38a4	170573	solute carrier family 38, member 4
130064	1.50967	down	749.349	513.339	Cry1	299691	cryptochrome 1 (photolyase-like)
3360050	1.50892	down	289.557	198.459	Insrr	60663	insulin receptor-related receptor
2190546	1.50551	down	137.503	94.4565	Tram1l1	310846	translocation associated membrane protein 1-like 1
Font red - genes used for microarray validation by qRT-PCR (see Fig. 1b in main text)
Genes highlighed in yellow - genes used for for microarray validation by qRT-PCR corresponding to the enriched biological processes listed in ESM Table 5
