# Supplementary material for: Ageing is associated with molecular signatures of inflammation and type 2 diabetes in rat pancreatic islets
Source: Diabetologia. 2015 Dec 23;59:502–11. doi: 10.1007/s00125-015-3837-8 (PMC4742511; doi:10.1007/s00125-015-3837-8)
Supplement: Supplementary file 5 — (XLS 305 kb) [file 125_2015_3837_MOESM5_ESM.xls]

## Sheet: Up-with-age GO terms
Category	GO term	PValue	Term	Count	%	Genes	List Total	Pop Hits	Pop Total	Fold Enrichment	Bonferroni	Benjamini	FDR
GOTERM_CC_FAT	GO:0005576	1.71588e-50	GO:0005576~extracellular region	158	30.4432	289456, 54410, 25654, 50693, 78965, 289316, 297339, 94339, 406161, 24772, 315191, 24770, 29397, 287899, 29251, 25527, 81682, 294257, 117517, 288135, 29393, 192362, 29313, 292126, 360918, 25641, 25236, 25333, 361749, 299270, 24186, 170568, 292734, 498519, 84400, 299314, 296156, 299783, 192262, 56646, 25439, 29139, 29319, 286960, 25434, 305843, 29576, 81750, 114091, 304960, 114093, 282836, 312705, …	378	1126	9364	3.47607	5.16481e-48	5.16481e-48	2.2941e-47
GOTERM_CC_FAT	GO:0044421	1.07827e-40	GO:0044421~extracellular region part	108	20.8092	25654, 78965, 94339, 406161, 315191, 24772, 24770, 29397, 287899, 25527, 81682, 294257, 29393, 192362, 360918, 25641, 25236, 361749, 25333, 299270, 24186, 170568, 292734, 84400, 296156, 56646, 29139, 29319, 286960, 25434, 305843, 81750, 304960, 282836, 79126, 50566, 83467, 116510, 25406, 56611, 315761, 155012, 305423, 117033, 25352, 29366, 25353, 29469, 60350, 83727, 362429, 25717, 25661, 25266, …	378	629	9364	4.25346	3.2456e-38	1.6228e-38	1.44163e-37
GOTERM_BP_FAT	GO:0009611	1.76949e-27	GO:0009611~response to wounding	67	12.9094	311061, 25266, 24237, 140914, 25361, 406161, 362634, 24770, 29687, 25728, 29397, 29251, 287561, 84032, 294257, 24231, 170897, 25267, 116591, 360918, 29443, 24392, 81660, 25505, 170568, 298566, 299314, 192262, 25439, 29139, 295279, 58954, 24451, 25584, 64467, 114553, 24929, 24618, 29427, 81750, 114091, 295703, 58949, 24825, 79129, 79126, 116510, 85490, 25406, 296654, 155012, 24914, 29538, 54249, 8…	372	389	10405	4.81753	4.40071e-24	4.40071e-24	3.11971e-24
GOTERM_CC_FAT	GO:0031012	1.67727e-26	GO:0031012~extracellular matrix	54	10.4046	25654, 85251, 85250, 94339, 315191, 29543, 287899, 81682, 29755, 84032, 29393, 192362, 25236, 25333, 24186, 294337, 170568, 292734, 315714, 84400, 56646, 29139, 25434, 25584, 64467, 298941, 305843, 304960, 81707, 24825, 282836, 64032, 116510, 85490, 25406, 56611, 361945, 315761, 64456, 298069, 24914, 83781, 292401, 117033, 25352, 64387, 84352, 83727, 25181, 362429, 25043, 362850, 25717, 25661	378	228	9364	5.86717	5.04857e-24	1.68286e-24	2.24247e-23
GOTERM_BP_FAT	GO:0006955	7.73535e-26	GO:0006955~immune response	63	12.1387	54410, 310553, 66021, 24237, 25464, 140914, 293624, 406161, 362634, 24772, 29687, 24770, 29397, 498666, 287561, 294257, 309607, 24231, 64157, 116591, 309621, 497942, 29443, 360918, 29558, 287437, 292671, 298566, 24974, 299314, 24973, 414784, 192262, 295279, 114553, 24750, 114091, 295703, 414789, 25383, 79129, 294274, 294273, 79126, 171108, 24968, 24967, 304549, 155012, 29538, 54249, 287884, 36552…	372	365	10405	4.82777	1.92378e-22	9.61891e-23	1.36379e-22
GOTERM_BP_FAT	GO:0006954	7.80217e-25	GO:0006954~inflammatory response	47	9.05588	311061, 25584, 114553, 24929, 24618, 24237, 140914, 25361, 114091, 295703, 58949, 406161, 362634, 24825, 24770, 79129, 29687, 29397, 29251, 79126, 287561, 294257, 25406, 24231, 170897, 155012, 116591, 29443, 25505, 29538, 54249, 83584, 24620, 171162, 57301, 298566, 25353, 299314, 117029, 192262, 25439, 29469, 60350, 25145, 295279, 24451, 25661	372	202	10405	6.50797	1.9404e-21	6.468e-22	1.37557e-21
GOTERM_CC_FAT	GO:0005615	1.28546e-24	GO:0005615~extracellular space	72	13.8728	25266, 24237, 85251, 25464, 294422, 78965, 25361, 406161, 24772, 24770, 29687, 25728, 29543, 25692, 29397, 25527, 287561, 84032, 294257, 25724, 24530, 192362, 497942, 360918, 25641, 266803, 361749, 25333, 299270, 24186, 29692, 296156, 29175, 56646, 29319, 286960, 114111, 25584, 85496, 54231, 312086, 305843, 89824, 81750, 295703, 25380, 79216, 24825, 79126, 50566, 83467, 296654, 315761, 155012, 24…	378	447	9364	3.9902	3.86923e-22	9.67307e-23	1.71863e-21
GOTERM_BP_FAT	GO:0006952	2.41182e-22	GO:0006952~defense response	56	10.79	311061, 310553, 66021, 24237, 140914, 25361, 406161, 362634, 29687, 24770, 29397, 29251, 287561, 294257, 24231, 170897, 64157, 116591, 309621, 497942, 29443, 25505, 298566, 299314, 192262, 25439, 295279, 24451, 25584, 114553, 24929, 24618, 114091, 295703, 58949, 24825, 25383, 79129, 79126, 25406, 155012, 246208, 29538, 54249, 83584, 24620, 57301, 171162, 25353, 117029, 294269, 25145, 60350, 29469…	372	333	10405	4.70374	5.99819e-19	1.49955e-19	4.25217e-19
GOTERM_CC_FAT	GO:0005578	2.83731e-21	GO:0005578~proteinaceous extracellular matrix	45	8.67052	64467, 25654, 298941, 305843, 85251, 85250, 94339, 81707, 24825, 315191, 282836, 29543, 64032, 81682, 29755, 84032, 116510, 85490, 361945, 56611, 29393, 192362, 298069, 64456, 24914, 25236, 83781, 292401, 24186, 170568, 292734, 117033, 315714, 64387, 84400, 84352, 56646, 29139, 83727, 25181, 362429, 25043, 362850, 25661, 25434	378	198	9364	5.63011	8.54031e-19	1.70806e-19	3.79343e-18
GOTERM_BP_FAT	GO:0002526	3.46813e-19	GO:0002526~acute inflammatory response	28	5.39499	25584, 24929, 24618, 24237, 25361, 295703, 114091, 406161, 362634, 24825, 29687, 29251, 79126, 294257, 24231, 155012, 116591, 25505, 54249, 24620, 83584, 171162, 298566, 299314, 192262, 29469, 295279, 25661	372	84	10405	9.32348	8.62525e-16	1.72505e-16	6.11452e-16
GOTERM_BP_FAT	GO:0010033	3.04083e-16	GO:0010033~response to organic substance	81	15.6069	25420, 310553, 25266, 24172, 24772, 24770, 29687, 25728, 29543, 25692, 84032, 25429, 294257, 25426, 24362, 24533, 25423, 25267, 170897, 117514, 64157, 29393, 24530, 497942, 24392, 81660, 24646, 25505, 25333, 24186, 170568, 502902, 360715, 58852, 25166, 192262, 29139, 25439, 63839, 24450, 300691, 367313, 24451, 85496, 54231, 25240, 24653, 29339, 156117, 29427, 81750, 171341, 25380, 58949, 81707, 2…	372	853	10405	2.65604	8.28337e-13	1.38001e-13	5.88418e-13
GOTERM_CC_FAT	GO:0044420	8.74021e-16	GO:0044420~extracellular matrix part	27	5.20231	64467, 25654, 298941, 305843, 85251, 85250, 315191, 24825, 29543, 81682, 84032, 29755, 116510, 85490, 56611, 315761, 29393, 192362, 298069, 24914, 292401, 24186, 64387, 84352, 83727, 362429, 25661	378	91	9364	7.35008	2.67342e-13	4.45199e-14	1.18794e-12
GOTERM_MF_FAT	GO:0030246	2.31647e-15	GO:0030246~carbohydrate binding	44	8.47784	54410, 310553, 24618, 305843, 29339, 89824, 140914, 114091, 64195, 24190, 362431, 362430, 24770, 25728, 313843, 64032, 79210, 287561, 29755, 85490, 24362, 25406, 295629, 361945, 155012, 192362, 29313, 360918, 291327, 83781, 292401, 24620, 171162, 502902, 171134, 84400, 29366, 64387, 56646, 29139, 25145, 25181, 65029, 25661	363	299	10195	4.13297	1.37323e-12	1.37323e-12	3.43059e-12
GOTERM_BP_FAT	GO:0002252	7.32595e-15	GO:0002252~immune effector process	27	5.20231	114553, 24237, 25464, 293624, 295703, 114091, 406161, 362634, 25383, 29687, 294274, 498666, 79126, 294257, 24231, 64157, 116591, 155012, 309621, 54249, 287437, 298566, 299314, 192262, 294269, 25599, 295279	372	110	10405	6.86547	1.82234e-11	2.60336e-12	1.2923e-11
GOTERM_BP_FAT	GO:0050778	1.27065e-14	GO:0050778~positive regulation of immune response	29	5.58767	310553, 24237, 114091, 295703, 406161, 362634, 29687, 294274, 498666, 79126, 294257, 24231, 64157, 155012, 116591, 309621, 54249, 170929, 287437, 502902, 298566, 24974, 498276, 299314, 24973, 192262, 294269, 25145, 29469, 295279	372	132	10405	6.14502	3.14768e-11	3.93463e-12	2.23155e-11
GOTERM_BP_FAT	GO:0048584	2.50169e-13	GO:0048584~positive regulation of response to stimulus	35	6.74374	310553, 24653, 24237, 114091, 295703, 406161, 362634, 24772, 29687, 294274, 498666, 79126, 294257, 24231, 64157, 155012, 116591, 309621, 54249, 24186, 170929, 287437, 502902, 298566, 24974, 498276, 299314, 24973, 117029, 192262, 56083, 294269, 25145, 29469, 246759, 295279	372	218	10405	4.49067	6.22081e-10	6.91202e-11	4.41003e-10
GOTERM_BP_FAT	GO:0002541	3.64782e-13	GO:0002541~activation of plasma proteins involved in acute inflammatory response	15	2.89017	25584, 24237, 54249, 295703, 114091, 406161, 362634, 29687, 298566, 299314, 79126, 192262, 294257, 24231, 155012	372	30	10405	13.9852	9.07306e-10	9.07305e-11	6.43197e-10
GOTERM_BP_FAT	GO:0019882	1.32677e-12	GO:0019882~antigen processing and presentation	20	3.85356	309621, 25464, 24750, 365527, 414789, 29558, 294270, 292671, 294274, 294273, 498276, 24974, 24973, 414784, 24968, 24967, 294269, 309607, 25599, 295279, 116591	372	68	10405	8.2266	3.29954e-09	2.99959e-10	2.33907e-09
GOTERM_MF_FAT	GO:0001871	2.6186e-12	GO:0001871~pattern binding	24	4.62428	54410, 310553, 360918, 305843, 292401, 24770, 25728, 502902, 29366, 64387, 84400, 64032, 79210, 287561, 29755, 29139, 85490, 25181, 25406, 361945, 65029, 155012, 192362, 25661	363	108	10195	6.2412	1.54234e-09	7.71169e-10	3.85764e-09
GOTERM_MF_FAT	GO:0030247	2.6186e-12	GO:0030247~polysaccharide binding	24	4.62428	54410, 310553, 360918, 305843, 292401, 24770, 25728, 502902, 29366, 64387, 84400, 64032, 79210, 287561, 29755, 29139, 85490, 25181, 25406, 361945, 65029, 155012, 192362, 25661	363	108	10195	6.2412	1.54234e-09	7.71169e-10	3.85764e-09
GOTERM_BP_FAT	GO:0006956	4.94872e-12	GO:0006956~complement activation	14	2.6975	24237, 54249, 295703, 114091, 406161, 362634, 29687, 298566, 299314, 79126, 192262, 294257, 24231, 155012	372	29	10405	13.503	1.23074e-08	1.02562e-09	8.72485e-09
GOTERM_BP_FAT	GO:0030198	8.81582e-12	GO:0030198~extracellular matrix organization	21	4.04624	24914, 25654, 83781, 85251, 292401, 85250, 304960, 315191, 289178, 64387, 287899, 84352, 84032, 29139, 85490, 25043, 56611, 361945, 25267, 29393, 25661	372	84	10405	6.99261	2.1925e-08	1.68654e-09	1.55428e-08
GOTERM_MF_FAT	GO:0005539	1.38788e-11	GO:0005539~glycosaminoglycan binding	22	4.23892	310553, 360918, 305843, 292401, 24770, 25728, 29366, 64387, 84400, 64032, 79210, 287561, 29755, 29139, 85490, 25181, 25406, 361945, 65029, 155012, 192362, 25661	363	96	10195	6.43624	8.17461e-09	2.72487e-09	2.0446e-08
GOTERM_BP_FAT	GO:0016064	1.88088e-11	GO:0016064~immunoglobulin mediated immune response	16	3.08285	309621, 24237, 293624, 295703, 362634, 287437, 29687, 294274, 298566, 79126, 192262, 294269, 64157, 25599, 295279, 116591	372	45	10405	9.94504	4.67776e-08	3.34126e-09	3.31611e-08
GOTERM_BP_FAT	GO:0002684	2.7595e-11	GO:0002684~positive regulation of immune system process	32	6.1657	310553, 24237, 25464, 25361, 114091, 295703, 406161, 362634, 29687, 294274, 498666, 79126, 294257, 24231, 64157, 155012, 116591, 309621, 54249, 170929, 287437, 502902, 298566, 24974, 498276, 299314, 24973, 192262, 294269, 25145, 29469, 25599, 295279	372	216	10405	4.14377	6.86289e-08	4.57526e-09	4.86516e-08
GOTERM_BP_FAT	GO:0019724	3.84052e-11	GO:0019724~B cell mediated immunity	16	3.08285	309621, 24237, 293624, 295703, 362634, 287437, 29687, 294274, 298566, 79126, 192262, 294269, 64157, 25599, 295279, 116591	372	47	10405	9.52185	9.55136e-08	5.9696e-09	6.77105e-08
GOTERM_BP_FAT	GO:0006959	6.18006e-11	GO:0006959~humoral immune response	15	2.89017	24237, 54249, 295703, 114091, 406161, 29558, 362634, 29687, 298566, 299314, 79126, 192262, 294257, 24231, 155012	372	41	10405	10.2331	1.53698e-07	9.04106e-09	1.08958e-07
GOTERM_BP_FAT	GO:0002449	7.54463e-11	GO:0002449~lymphocyte mediated immunity	17	3.27553	309621, 24237, 25464, 293624, 295703, 362634, 29687, 287437, 294274, 298566, 79126, 192262, 294269, 64157, 25599, 295279, 116591	372	57	10405	8.34206	1.87635e-07	1.04242e-08	1.33016e-07
GOTERM_MF_FAT	GO:0008201	2.20476e-10	GO:0008201~heparin binding	18	3.46821	360918, 305843, 292401, 24770, 25728, 29366, 64387, 84400, 64032, 79210, 287561, 29755, 85490, 361945, 65029, 155012, 192362, 25661	363	70	10195	7.22196	1.29861e-07	3.24652e-08	3.24802e-07
GOTERM_BP_FAT	GO:0042060	2.59765e-10	GO:0042060~wound healing	26	5.00963	25584, 64467, 25266, 81750, 295703, 29251, 84032, 116510, 85490, 25406, 25267, 296654, 24914, 360918, 24392, 81660, 25505, 170568, 293677, 171154, 29139, 25439, 58954, 25717, 24451, 25661	372	157	10405	4.63205	6.46035e-07	3.40019e-08	4.57981e-07
GOTERM_BP_FAT	GO:0002250	3.02532e-10	GO:0002250~adaptive immune response	17	3.27553	309621, 24237, 25464, 293624, 295703, 362634, 29687, 287437, 294274, 298566, 79126, 192262, 294269, 64157, 25599, 295279, 116591	372	62	10405	7.66931	7.52398e-07	3.76199e-08	5.33382e-07
GOTERM_BP_FAT	GO:0002460	3.02532e-10	GO:0002460~adaptive immune response based on somatic recombination of immune receptors built from immunoglobulin superfamily domains	17	3.27553	309621, 24237, 25464, 293624, 295703, 362634, 29687, 287437, 294274, 298566, 79126, 192262, 294269, 64157, 25599, 295279, 116591	372	62	10405	7.66931	7.52398e-07	3.76199e-08	5.33382e-07
GOTERM_BP_FAT	GO:0016485	3.38492e-10	GO:0016485~protein processing	20	3.85356	25584, 156117, 24237, 54249, 114091, 295703, 81707, 406161, 362634, 29687, 298566, 287899, 299314, 79126, 25166, 192262, 294257, 24577, 24231, 155012	372	91	10405	6.14735	8.4183e-07	4.00872e-08	5.96781e-07
GOTERM_CC_FAT	GO:0005604	9.17932e-10	GO:0005604~basement membrane	18	3.46821	298069, 64467, 298941, 305843, 85251, 292401, 24186, 24825, 315191, 29543, 64387, 29755, 116510, 85490, 83727, 56611, 192362, 25661	378	68	9364	6.55742	2.76297e-07	3.94711e-08	1.22726e-06
GOTERM_BP_FAT	GO:0051604	7.36886e-10	GO:0051604~protein maturation	20	3.85356	25584, 156117, 24237, 54249, 114091, 295703, 81707, 406161, 362634, 29687, 298566, 287899, 299314, 79126, 25166, 192262, 294257, 24577, 24231, 155012	372	95	10405	5.88851	1.83263e-06	8.33016e-08	1.29917e-06
GOTERM_BP_FAT	GO:0045087	7.57006e-10	GO:0045087~innate immune response	18	3.46821	310553, 497942, 66021, 24237, 54249, 114091, 295703, 362634, 79129, 29687, 298566, 299314, 79126, 192262, 294257, 29469, 24231, 64157	372	75	10405	6.7129	1.88267e-06	8.18554e-08	1.33464e-06
GOTERM_BP_FAT	GO:0051605	8.3091e-10	GO:0051605~protein maturation by peptide bond cleavage	17	3.27553	25584, 24237, 54249, 114091, 295703, 406161, 81707, 362634, 29687, 287899, 298566, 299314, 79126, 192262, 294257, 24231, 155012	372	66	10405	7.2045	2.06647e-06	8.6103e-08	1.46494e-06
GOTERM_BP_FAT	GO:0048002	1.40732e-09	GO:0048002~antigen processing and presentation of peptide antigen	13	2.50482	309621, 414789, 294270, 294274, 294273, 498276, 24974, 24973, 414784, 294269, 309607, 25599, 295279, 116591	372	35	10405	10.389	3.50001e-06	1.4e-07	2.48119e-06
GOTERM_BP_FAT	GO:0002443	2.11428e-09	GO:0002443~leukocyte mediated immunity	17	3.27553	309621, 24237, 25464, 293624, 295703, 362634, 29687, 287437, 294274, 298566, 79126, 192262, 294269, 64157, 25599, 295279, 116591	372	70	10405	6.79282	5.2582e-06	2.02239e-07	3.7276e-06
GOTERM_BP_FAT	GO:0002253	2.69361e-09	GO:0002253~activation of immune response	18	3.46821	310553, 24237, 54249, 114091, 295703, 406161, 362634, 170929, 29687, 502902, 298566, 299314, 79126, 192262, 294257, 24231, 64157, 155012	372	81	10405	6.21565	6.69898e-06	2.48111e-07	4.74898e-06
GOTERM_BP_FAT	GO:0043062	4.83307e-09	GO:0043062~extracellular structure organization	22	4.23892	24914, 25654, 83781, 85251, 292401, 85250, 304960, 315191, 289178, 64387, 287899, 84352, 84032, 25439, 29139, 85490, 25043, 56611, 361945, 25267, 29393, 25661	372	129	10405	4.77015	1.20198e-05	4.2928e-07	8.52099e-06
GOTERM_BP_FAT	GO:0009719	1.40793e-08	GO:0009719~response to endogenous stimulus	47	9.05588	85496, 310553, 25420, 54231, 25266, 25240, 24653, 29427, 156117, 25380, 171341, 81707, 24190, 24172, 25383, 24772, 84395, 24770, 29687, 25692, 116510, 116636, 24362, 24533, 170897, 25267, 29393, 117514, 24530, 24914, 83783, 24392, 81660, 24646, 25333, 170568, 83584, 25455, 25353, 58852, 24423, 25145, 63839, 24450, 300691, 25717, 24451	372	528	10405	2.48979	3.50147e-05	1.20742e-06	2.48227e-05
GOTERM_CC_FAT	GO:0042611	2.2263e-08	GO:0042611~MHC protein complex	13	2.50482	309621, 24750, 414789, 365527, 29558, 294270, 292671, 294274, 294273, 24974, 24973, 414784, 294269, 309607	378	39	9364	8.2575	6.70114e-06	8.37645e-07	2.97652e-05
GOTERM_BP_FAT	GO:0030199	1.7012e-08	GO:0030199~collagen fibril organization	10	1.92678	289178, 24914, 287899, 25654, 84352, 84032, 85250, 85490, 56611, 29393	372	21	10405	13.3193	4.2308e-05	1.41029e-06	2.99931e-05
GOTERM_BP_FAT	GO:0032101	2.20138e-08	GO:0032101~regulation of response to external stimulus	23	4.4316	171048, 25266, 24653, 29326, 25380, 295703, 24772, 25728, 57301, 25353, 29251, 498276, 50566, 117029, 56083, 25439, 29469, 25145, 246759, 56611, 295279, 155012, 116591	372	153	10405	4.20471	5.47468e-05	1.76607e-06	3.88116e-05
GOTERM_BP_FAT	GO:0009725	2.73165e-08	GO:0009725~response to hormone stimulus	43	8.28516	85496, 310553, 25420, 54231, 25266, 25240, 24653, 29427, 25380, 81707, 24190, 24172, 24772, 84395, 25383, 24770, 29687, 25692, 116510, 116636, 24362, 24533, 170897, 25267, 29393, 117514, 24530, 24914, 83783, 24392, 81660, 24646, 25333, 170568, 83584, 25455, 25353, 58852, 25145, 63839, 24450, 25717, 24451	372	468	10405	2.56993	6.79338e-05	2.123e-06	4.81606e-05
GOTERM_BP_FAT	GO:0048545	3.13457e-08	GO:0048545~response to steroid hormone stimulus	31	5.97303	310553, 25420, 54231, 25266, 25240, 24653, 29427, 25380, 81707, 24190, 24172, 84395, 29687, 24770, 25692, 24533, 170897, 25267, 117514, 29393, 24530, 24914, 83783, 24646, 25333, 170568, 83584, 25353, 25145, 25717, 24451	372	271	10405	3.19957	7.79538e-05	2.36233e-06	5.52643e-05
GOTERM_BP_FAT	GO:0002478	1.29801e-07	GO:0002478~antigen processing and presentation of exogenous peptide antigen	9	1.7341	309621, 294274, 294273, 498276, 294269, 294270, 295279, 25599, 116591	372	19	10405	13.2492	0.000322763	9.49452e-06	0.000228847
GOTERM_BP_FAT	GO:0010035	1.72229e-07	GO:0010035~response to inorganic substance	28	5.39499	25420, 54231, 25266, 24653, 156117, 140914, 25380, 24190, 25383, 497811, 24533, 170897, 25267, 117514, 29393, 296654, 24530, 81660, 24646, 25333, 24186, 83584, 361991, 25352, 25455, 24837, 24423, 24451	372	245	10405	3.19662	0.000428241	1.2238e-05	0.000303649
GOTERM_CC_FAT	GO:0005886	2.81834e-07	GO:0005886~plasma membrane	129	24.8555	308016, 310553, 25420, 66021, 78965, 24772, 29251, 294257, 117517, 170897, 29393, 192362, 84489, 24392, 25236, 24646, 29135, 292671, 293653, 24974, 24973, 81520, 25439, 29319, 363989, 295279, 24451, 308836, 29473, 114553, 29576, 24750, 306071, 81756, 58949, 114093, 282838, 84020, 84395, 79129, 361673, 65130, 360903, 64513, 25406, 56611, 155012, 498185, 245903, 84018, 54404, 498564, 290485, 29561,…	378	2132	9364	1.4989	8.48285e-05	9.42574e-06	0.000376806
GOTERM_BP_FAT	GO:0001944	3.30219e-07	GO:0001944~vasculature development	26	5.00963	25266, 266813, 305843, 85251, 81707, 24772, 25728, 25692, 64032, 84032, 85490, 25406, 56611, 170897, 29393, 24914, 24392, 252856, 81641, 84352, 56083, 25181, 25043, 114111, 362850, 24451	372	222	10405	3.27582	0.000820917	2.28124e-05	0.000582193
GOTERM_CC_FAT	GO:0005581	5.27878e-07	GO:0005581~collagen	9	1.7341	24914, 25654, 81682, 84352, 84032, 85251, 85250, 85490, 29393	378	20	9364	11.1476	0.000158879	1.5889e-05	0.00070576
GOTERM_CC_FAT	GO:0031983	7.01188e-07	GO:0031983~vesicle lumen	12	2.31214	25266, 360918, 116510, 54249, 24186, 289316, 81750, 295703, 25717, 114111, 25661, 81641	378	43	9364	6.91325	0.000211036	1.91869e-05	0.000937471
GOTERM_BP_FAT	GO:0042127	5.99034e-07	GO:0042127~regulation of cell proliferation	48	9.24855	25584, 25266, 266813, 24653, 305843, 29427, 85251, 29576, 78965, 25361, 29577, 25380, 24772, 25383, 24770, 79129, 361673, 29543, 25728, 498666, 289178, 54290, 25429, 360903, 64513, 170897, 25267, 316742, 117514, 25587, 116591, 29313, 84489, 24392, 25236, 117033, 287437, 29692, 81520, 56083, 25439, 25145, 24660, 288689, 24577, 25717, 114111, 24451	372	618	10405	2.17246	0.00148869	4.0264e-05	0.00105613
GOTERM_BP_FAT	GO:0002673	6.22477e-07	GO:0002673~regulation of acute inflammatory response	10	1.92678	57301, 498276, 24653, 117029, 29469, 25380, 295703, 295279, 155012, 116591	372	30	10405	9.32348	0.0015469	4.07387e-05	0.00109746
GOTERM_BP_FAT	GO:0001568	6.70802e-07	GO:0001568~blood vessel development	25	4.81696	25266, 266813, 305843, 85251, 81707, 24772, 25728, 25692, 64032, 84032, 85490, 25406, 56611, 170897, 29393, 24914, 24392, 81641, 84352, 56083, 25181, 25043, 114111, 362850, 24451	372	215	10405	3.25238	0.0016669	4.27756e-05	0.00118266
GOTERM_MF_FAT	GO:0005201	8.1929e-07	GO:0005201~extracellular matrix structural constituent	10	1.92678	25654, 298941, 84352, 84032, 85250, 85490, 83727, 25043, 29393, 25661	363	31	10195	9.05981	0.000482446	9.65078e-05	0.00120696
GOTERM_BP_FAT	GO:0019884	1.0796e-06	GO:0019884~antigen processing and presentation of exogenous antigen	9	1.7341	309621, 294274, 294273, 498276, 294269, 294270, 295279, 25599, 116591	372	24	10405	10.4889	0.00268137	6.7122e-05	0.00190338
GOTERM_CC_FAT	GO:0060205	1.7098e-06	GO:0060205~cytoplasmic membrane-bounded vesicle lumen	11	2.11946	25266, 360918, 116510, 54249, 24186, 289316, 81750, 295703, 25717, 114111, 25661	378	38	9364	7.17098	0.000514516	4.28865e-05	0.00228594
GOTERM_CC_FAT	GO:0005583	3.07853e-06	GO:0005583~fibrillar collagen	7	1.34875	25654, 81682, 84352, 84032, 85250, 85490, 29393	378	12	9364	14.4506	0.00092621	7.12774e-05	0.00411586
GOTERM_BP_FAT	GO:0002495	2.73895e-06	GO:0002495~antigen processing and presentation of peptide antigen via MHC class II	7	1.34875	309621, 294274, 294273, 294269, 294270, 25599, 116591	372	13	10405	15.061	0.00678862	0.000166127	0.00482881
GOTERM_BP_FAT	GO:0019886	2.73895e-06	GO:0019886~antigen processing and presentation of exogenous peptide antigen via MHC class II	7	1.34875	309621, 294274, 294273, 294269, 294270, 25599, 116591	372	13	10405	15.061	0.00678862	0.000166127	0.00482881
GOTERM_BP_FAT	GO:0070482	2.81644e-06	GO:0070482~response to oxygen levels	22	4.23892	310553, 25266, 29443, 305843, 156117, 25361, 81707, 24825, 24772, 25352, 24770, 300901, 25692, 25527, 65130, 25166, 25145, 24533, 25267, 362850, 25717, 24451	372	186	10405	3.30833	0.00698003	0.00016676	0.00496543
GOTERM_MF_FAT	GO:0004175	3.37478e-06	GO:0004175~endopeptidase activity	31	5.97303	156117, 94339, 81707, 114093, 25692, 29251, 79126, 312705, 24968, 24967, 294257, 25425, 50654, 24231, 25423, 192203, 292126, 65164, 291983, 29135, 54249, 408247, 83584, 117033, 498519, 25166, 192262, 29175, 360959, 286960, 315866	363	338	10195	2.57588	0.00198578	0.000331237	0.00497156
GOTERM_CC_FAT	GO:0044459	4.42226e-06	GO:0044459~plasma membrane part	80	15.4143	311061, 310553, 66021, 24237, 25464, 78965, 25361, 29547, 25728, 29755, 309607, 117517, 25724, 25267, 64157, 192362, 116591, 304124, 84489, 309621, 24392, 25236, 24646, 29558, 292671, 287437, 293653, 502902, 24974, 24973, 29172, 414784, 25439, 29319, 63839, 89783, 295279, 24451, 308836, 54231, 24821, 25240, 114553, 298941, 29427, 24750, 306071, 25380, 81756, 414789, 114093, 282838, 84020, 24825, …	378	1200	9364	1.6515	0.00133022	9.50743e-05	0.00591231
GOTERM_BP_FAT	GO:0042981	4.36056e-06	GO:0042981~regulation of apoptosis	46	8.8632	25263, 25420, 25584, 24653, 24237, 29427, 156117, 85251, 361241, 25380, 24770, 25728, 498666, 293524, 24253, 116510, 117517, 25406, 24533, 170897, 117514, 64157, 116591, 84489, 266603, 360918, 25505, 500348, 24186, 83584, 170929, 304988, 25166, 56083, 25439, 25145, 24577, 29884, 171111, 295279, 363989, 25717, 362850, 25599, 25661, 24451	372	624	10405	2.06192	0.0107861	0.000252171	0.00768764
GOTERM_BP_FAT	GO:0002504	4.64953e-06	GO:0002504~antigen processing and presentation of peptide or polysaccharide antigen via MHC class II	7	1.34875	309621, 294274, 294273, 294269, 294270, 25599, 116591	372	14	10405	13.9852	0.0114968	0.00026277	0.00819708
GOTERM_BP_FAT	GO:0040017	4.80979e-06	GO:0040017~positive regulation of locomotion	15	2.89017	310553, 497942, 25266, 298941, 29427, 25464, 85251, 78965, 24772, 25231, 25439, 246759, 25267, 170897, 114111	372	93	10405	4.51136	0.0118907	0.000265786	0.00847959
GOTERM_CC_FAT	GO:0031093	7.03323e-06	GO:0031093~platelet alpha granule lumen	10	1.92678	360918, 116510, 54249, 24186, 289316, 81750, 295703, 25717, 114111, 25661	378	35	9364	7.07785	0.00211477	0.000141124	0.00940288
GOTERM_MF_FAT	GO:0008009	6.89554e-06	GO:0008009~chemokine activity	9	1.7341	24770, 497942, 29397, 360918, 287561, 29538, 287910, 246759, 24772	363	30	10195	8.42562	0.00405325	0.000580044	0.0101579
GOTERM_BP_FAT	GO:0043067	6.12675e-06	GO:0043067~regulation of programmed cell death	46	8.8632	25263, 25420, 25584, 24653, 24237, 29427, 156117, 85251, 361241, 25380, 24770, 25728, 498666, 293524, 24253, 116510, 117517, 25406, 24533, 170897, 117514, 64157, 116591, 84489, 266603, 360918, 25505, 500348, 24186, 83584, 170929, 304988, 25166, 56083, 25439, 25145, 24577, 29884, 171111, 295279, 363989, 25717, 362850, 25599, 25661, 24451	372	632	10405	2.03582	0.0151218	0.00033119	0.0108013
GOTERM_BP_FAT	GO:0010941	6.66099e-06	GO:0010941~regulation of cell death	46	8.8632	25263, 25420, 25584, 24653, 24237, 29427, 156117, 85251, 361241, 25380, 24770, 25728, 498666, 293524, 24253, 116510, 117517, 25406, 24533, 170897, 117514, 64157, 116591, 84489, 266603, 360918, 25505, 500348, 24186, 83584, 170929, 304988, 25166, 56083, 25439, 25145, 24577, 29884, 171111, 295279, 363989, 25717, 362850, 25599, 25661, 24451	372	634	10405	2.0294	0.0164295	0.000352404	0.0117431
GOTERM_BP_FAT	GO:0030335	6.71502e-06	GO:0030335~positive regulation of cell migration	14	2.6975	310553, 497942, 25266, 298941, 29427, 25464, 85251, 78965, 24772, 25231, 25439, 25267, 170897, 114111	372	83	10405	4.7179	0.0165616	0.000347863	0.0118383
GOTERM_MF_FAT	GO:0042379	9.00902e-06	GO:0042379~chemokine receptor binding	9	1.7341	24770, 497942, 29397, 360918, 287561, 29538, 287910, 246759, 24772	363	31	10195	8.15383	0.00529228	0.000663072	0.0132711
GOTERM_MF_FAT	GO:0005125	1.08644e-05	GO:0005125~cytokine activity	15	2.89017	497942, 360918, 361749, 29538, 78965, 79216, 24772, 24770, 29397, 25353, 50566, 287561, 287910, 288135, 246759	363	100	10195	4.21281	0.00637876	0.000710768	0.0160041
GOTERM_CC_FAT	GO:0005764	1.39379e-05	GO:0005764~lysosome	20	3.85356	309621, 84489, 24392, 25236, 282838, 24190, 294274, 25455, 294273, 171575, 29175, 294269, 25425, 50654, 89783, 25423, 64157, 25599, 298436, 65161	378	155	9364	3.19645	0.00418654	0.000262174	0.018633
GOTERM_CC_FAT	GO:0000323	1.39379e-05	GO:0000323~lytic vacuole	20	3.85356	309621, 84489, 24392, 25236, 282838, 24190, 294274, 25455, 294273, 171575, 29175, 294269, 25425, 50654, 89783, 25423, 64157, 25599, 298436, 65161	378	155	9364	3.19645	0.00418654	0.000262174	0.018633
GOTERM_MF_FAT	GO:0042802	1.29117e-05	GO:0042802~identical protein binding	40	7.70713	113906, 85496, 25266, 312086, 24615, 24616, 78965, 25380, 304960, 306071, 171341, 24190, 24172, 29687, 25728, 293504, 65130, 24253, 24362, 24533, 25423, 25267, 24250, 29393, 54267, 84489, 266603, 29443, 85247, 83783, 361991, 293653, 24423, 84352, 56646, 25257, 63839, 171111, 363989, 25717	363	533	10195	2.10772	0.00757619	0.000760214	0.0190196
GOTERM_MF_FAT	GO:0070011	1.7833e-05	GO:0070011~peptidase activity, acting on L-amino acid peptides	36	6.93642	498690, 156117, 94339, 81707, 114093, 293118, 25692, 29251, 312705, 79126, 24968, 24967, 294257, 25425, 24231, 50654, 305494, 25423, 192203, 292126, 65164, 291983, 29135, 54249, 408247, 83584, 117033, 81641, 498519, 25455, 25166, 192262, 29175, 360959, 286960, 315866	363	462	10195	2.18847	0.0104488	0.000954431	0.0262681
GOTERM_BP_FAT	GO:0050727	1.60152e-05	GO:0050727~regulation of inflammatory response	13	2.50482	24653, 29326, 295703, 25380, 57301, 498276, 117029, 56083, 25145, 29469, 295279, 116591, 155012	372	77	10405	4.72228	0.0390472	0.000812527	0.0282319
GOTERM_CC_FAT	GO:0009986	2.16325e-05	GO:0009986~cell surface	30	5.78035	29473, 310553, 25420, 85496, 54410, 25266, 24821, 29576, 25464, 25361, 29543, 25728, 64316, 50566, 25406, 116591, 309621, 84489, 24571, 291327, 25236, 287437, 502902, 117029, 294269, 25145, 25717, 311642, 25599, 295279	378	312	9364	2.38197	0.00649029	0.000382953	0.0289183
GOTERM_BP_FAT	GO:0010038	1.66356e-05	GO:0010038~response to metal ion	19	3.66089	54231, 24653, 81660, 156117, 25333, 24186, 83584, 24190, 25383, 361991, 25352, 25455, 24837, 24423, 497811, 170897, 296654, 117514, 24530	372	161	10405	3.30086	0.0405289	0.000827119	0.0293254
GOTERM_BP_FAT	GO:0060429	1.70491e-05	GO:0060429~epithelium development	23	4.4316	84489, 54231, 266603, 24392, 362051, 25314, 25236, 24646, 85251, 78965, 25380, 252856, 58868, 29397, 50566, 25429, 25231, 24253, 25406, 64157, 114111, 117514, 316742	372	225	10405	2.8592	0.041515	0.000831054	0.0300542
GOTERM_MF_FAT	GO:0008233	2.10396e-05	GO:0008233~peptidase activity	37	7.12909	498690, 156117, 94339, 81707, 114093, 293118, 25692, 29251, 287899, 312705, 79126, 24968, 24967, 294257, 25425, 24231, 50654, 305494, 25423, 192203, 292126, 65164, 291983, 29135, 54249, 408247, 83584, 117033, 81641, 498519, 25455, 25166, 192262, 29175, 360959, 286960, 315866	363	485	10195	2.1426	0.012316	0.00103217	0.0309907
GOTERM_MF_FAT	GO:0019864	2.21649e-05	GO:0019864~IgG binding	5	0.963391	304966, 498276, 295279, 29558, 116591	363	6	10195	23.4045	0.0129704	0.00100375	0.032648
GOTERM_BP_FAT	GO:0051272	1.88053e-05	GO:0051272~positive regulation of cell motion	14	2.6975	310553, 497942, 25266, 298941, 29427, 25464, 85251, 78965, 24772, 25231, 25439, 25267, 170897, 114111	372	91	10405	4.30314	0.0456924	0.000899004	0.0331497
GOTERM_BP_FAT	GO:0001666	1.88865e-05	GO:0001666~response to hypoxia	20	3.85356	310553, 25266, 29443, 305843, 25361, 81707, 24825, 24772, 25352, 24770, 300901, 25692, 25527, 65130, 25166, 25145, 24533, 362850, 25717, 24451	372	178	10405	3.14274	0.045885	0.000885854	0.0332927
GOTERM_BP_FAT	GO:0031667	1.98282e-05	GO:0031667~response to nutrient levels	25	4.81696	25266, 66021, 24653, 25361, 24190, 25634, 24172, 24770, 24533, 24231, 25406, 24250, 170897, 29393, 296654, 29443, 24571, 81660, 25333, 24186, 25353, 50662, 25491, 24450, 24451	372	261	10405	2.67916	0.0481171	0.000912791	0.0349525
GOTERM_BP_FAT	GO:0009991	2.21452e-05	GO:0009991~response to extracellular stimulus	26	5.00963	25266, 66021, 24653, 29427, 25361, 24190, 25634, 24172, 24770, 25406, 24533, 24231, 24250, 170897, 29393, 296654, 29443, 24571, 81660, 25333, 24186, 25353, 50662, 25491, 24450, 24451	372	280	10405	2.59725	0.0535866	0.00100088	0.0390361
GOTERM_MF_FAT	GO:0004252	2.92065e-05	GO:0004252~serine-type endopeptidase activity	18	3.46821	192203, 292126, 65164, 29135, 54249, 408247, 114093, 498519, 25692, 29251, 79126, 312705, 192262, 294257, 360959, 24231, 286960, 315866	363	153	10195	3.30416	0.0170558	0.00122802	0.043018
GOTERM_BP_FAT	GO:0006958	2.5454e-05	GO:0006958~complement activation, classical pathway	7	1.34875	29687, 298566, 79126, 24237, 192262, 295703, 362634	372	18	10405	10.8774	0.0613429	0.00112981	0.0448674
GOTERM_BP_FAT	GO:0035295	2.57526e-05	GO:0035295~tube development	23	4.4316	24914, 25266, 24392, 362051, 25236, 25333, 78965, 29577, 252856, 81707, 246323, 24772, 29397, 64032, 287899, 50566, 56083, 25406, 25267, 64157, 316742, 25116, 25717	372	231	10405	2.78493	0.0620396	0.00112301	0.0453936
GOTERM_MF_FAT	GO:0019838	3.33454e-05	GO:0019838~growth factor binding	13	2.50482	84489, 25266, 65164, 25641, 29576, 292734, 117022, 64032, 84032, 360959, 25267, 29393, 25717	363	83	10195	4.39892	0.0194491	0.00130853	0.0491126
GOTERM_MF_FAT	GO:0019865	3.53874e-05	GO:0019865~immunoglobulin binding	6	1.15607	304966, 498276, 83781, 295279, 29558, 116591	363	12	10195	14.0427	0.0206278	0.00130188	0.0521196
GOTERM_BP_FAT	GO:0006508	3.19666e-05	GO:0006508~proteolysis	47	9.05588	25584, 24237, 156117, 114091, 295703, 94339, 81707, 406161, 114093, 362634, 293118, 29687, 25692, 287899, 29251, 312705, 79126, 24968, 24967, 294257, 25425, 24231, 50654, 305494, 25423, 29168, 155012, 192203, 292126, 291983, 65164, 29135, 54249, 408247, 83584, 117033, 81641, 498519, 298566, 299314, 316326, 25166, 192262, 29175, 360959, 286960, 315866	372	695	10405	1.89153	0.076424	0.00136979	0.0563439
GOTERM_BP_FAT	GO:0043065	3.57489e-05	GO:0043065~positive regulation of apoptosis	27	5.20231	25263, 24653, 156117, 24237, 85251, 25380, 25728, 24253, 117517, 25406, 24533, 64157, 117514, 116591, 84489, 266603, 83584, 304988, 25166, 56083, 25145, 24577, 29884, 25717, 363989, 295279, 24451	372	306	10405	2.46798	0.0850713	0.0015058	0.0630087
GOTERM_CC_FAT	GO:0031091	5.12088e-05	GO:0031091~platelet alpha granule	10	1.92678	360918, 116510, 54249, 24186, 289316, 81750, 295703, 25717, 114111, 25661	378	44	9364	5.63011	0.015296	0.00085598	0.0684434
GOTERM_BP_FAT	GO:0043068	3.96917e-05	GO:0043068~positive regulation of programmed cell death	27	5.20231	25263, 24653, 156117, 24237, 85251, 25380, 25728, 24253, 117517, 25406, 24533, 64157, 117514, 116591, 84489, 266603, 83584, 304988, 25166, 56083, 25145, 24577, 29884, 25717, 363989, 295279, 24451	372	308	10405	2.45195	0.0939992	0.0016439	0.0699556
GOTERM_BP_FAT	GO:0008284	3.98823e-05	GO:0008284~positive regulation of cell proliferation	30	5.78035	25584, 25266, 266813, 24653, 305843, 29427, 85251, 78965, 29577, 25361, 24772, 79129, 24770, 498666, 54290, 25429, 170897, 25267, 316742, 25587, 29313, 84489, 117033, 287437, 81520, 56083, 25439, 25145, 24577, 114111	372	363	10405	2.31161	0.0944288	0.00162473	0.0702916
GOTERM_BP_FAT	GO:0007584	4.06743e-05	GO:0007584~response to nutrient	20	3.85356	66021, 25266, 29443, 24571, 24653, 81660, 25333, 25361, 24172, 24770, 25353, 50662, 25406, 24533, 24231, 24450, 24250, 296654, 29393, 24451	372	188	10405	2.97558	0.0962108	0.00163027	0.071687
GOTERM_MF_FAT	GO:0008236	5.2213e-05	GO:0008236~serine-type peptidase activity	19	3.66089	192203, 292126, 65164, 29135, 54249, 408247, 114093, 293118, 498519, 25692, 29251, 79126, 312705, 192262, 294257, 360959, 24231, 286960, 315866	363	176	10195	3.03195	0.0302862	0.00180744	0.0768918
GOTERM_MF_FAT	GO:0017171	5.2213e-05	GO:0017171~serine hydrolase activity	19	3.66089	192203, 292126, 65164, 29135, 54249, 408247, 114093, 293118, 498519, 25692, 29251, 79126, 312705, 192262, 294257, 360959, 24231, 286960, 315866	363	176	10195	3.03195	0.0302862	0.00180744	0.0768918
GOTERM_BP_FAT	GO:0010942	4.46052e-05	GO:0010942~positive regulation of cell death	27	5.20231	25263, 24653, 156117, 24237, 85251, 25380, 25728, 24253, 117517, 25406, 24533, 64157, 117514, 116591, 84489, 266603, 83584, 304988, 25166, 56083, 25145, 24577, 29884, 25717, 363989, 295279, 24451	372	310	10405	2.43613	0.105004	0.00175933	0.0786123
GOTERM_BP_FAT	GO:0002455	5.00188e-05	GO:0002455~humoral immune response mediated by circulating immunoglobulin	7	1.34875	29687, 298566, 79126, 24237, 192262, 295703, 362634	372	20	10405	9.78965	0.116973	0.00194186	0.0881493
GOTERM_BP_FAT	GO:0002474	5.00188e-05	GO:0002474~antigen processing and presentation of peptide antigen via MHC class I	7	1.34875	498276, 24974, 24973, 414784, 309607, 414789, 295279, 116591	372	20	10405	9.78965	0.116973	0.00194186	0.0881493
GOTERM_BP_FAT	GO:0001501	5.59008e-05	GO:0001501~skeletal system development	23	4.4316	25654, 266813, 83781, 25333, 78965, 85250, 81707, 64032, 25353, 50662, 84352, 84032, 29175, 497985, 116510, 24577, 63839, 83727, 25267, 24250, 29393, 25717, 25661	372	243	10405	2.64741	0.129797	0.00213662	0.0985105
GOTERM_BP_FAT	GO:0010810	6.8449e-05	GO:0010810~regulation of cell-substrate adhesion	9	1.7341	304021, 64387, 25353, 282583, 25231, 292401, 78965, 81707, 29393	372	40	10405	6.29335	0.156536	0.00257605	0.120611
GOTERM_BP_FAT	GO:0042330	7.2912e-05	GO:0042330~taxis	12	2.31214	24770, 57301, 497942, 29397, 25266, 360918, 287561, 29538, 287910, 29469, 58949, 116591	372	76	10405	4.41638	0.165847	0.00270289	0.12847
GOTERM_BP_FAT	GO:0006935	7.2912e-05	GO:0006935~chemotaxis	12	2.31214	24770, 57301, 497942, 29397, 25266, 360918, 287561, 29538, 287910, 29469, 58949, 116591	372	76	10405	4.41638	0.165847	0.00270289	0.12847
GOTERM_BP_FAT	GO:0002237	7.54146e-05	GO:0002237~response to molecule of bacterial origin	15	2.89017	310553, 24653, 81750, 171341, 58949, 24770, 57301, 117029, 294257, 25145, 60350, 29139, 29469, 25439, 64157	372	118	10405	3.55556	0.171023	0.00275448	0.132877
GOTERM_BP_FAT	GO:0006953	8.67678e-05	GO:0006953~acute-phase response	8	1.54143	171162, 29251, 24929, 24618, 29469, 24620, 25661, 24825	372	31	10405	7.21818	0.194104	0.00312266	0.152866
GOTERM_BP_FAT	GO:0009617	0.000101379	GO:0009617~response to bacterium	18	3.46821	310553, 114553, 24653, 29326, 81750, 171341, 58949, 24770, 57301, 117029, 294257, 25145, 60350, 29139, 29469, 25439, 64157, 295279	372	168	10405	2.99683	0.222867	0.00359557	0.178587
GOTERM_MF_FAT	GO:0005529	0.000123145	GO:0005529~sugar binding	19	3.66089	29313, 24618, 83781, 29339, 291327, 89824, 140914, 114091, 64195, 362431, 24620, 24190, 362430, 502902, 171162, 171134, 56646, 24362, 295629	363	188	10195	2.83842	0.0699685	0.00402171	0.181262
GOTERM_MF_FAT	GO:0004857	0.000123717	GO:0004857~enzyme inhibitor activity	20	3.85356	360616, 50693, 361241, 307428, 299270, 54404, 291091, 25380, 296257, 295703, 406161, 170929, 29543, 29366, 171154, 116510, 288689, 56611, 362850, 117514	363	205	10195	2.74004	0.0702821	0.00382813	0.182104
GOTERM_BP_FAT	GO:0050729	0.000107698	GO:0050729~positive regulation of inflammatory response	8	1.54143	498276, 24653, 117029, 56083, 25145, 29469, 295279, 116591	372	32	10405	6.99261	0.234984	0.00376555	0.189707
GOTERM_CC_FAT	GO:0042613	0.000159144	GO:0042613~MHC class II protein complex	5	0.963391	309621, 294274, 294273, 294269, 294270	378	8	9364	15.4828	0.0467767	0.0025182	0.212563
GOTERM_BP_FAT	GO:0002675	0.000125337	GO:0002675~positive regulation of acute inflammatory response	6	1.15607	498276, 24653, 117029, 29469, 295279, 116591	372	15	10405	11.1882	0.267822	0.00432025	0.220746
GOTERM_CC_FAT	GO:0042612	0.000184427	GO:0042612~MHC class I protein complex	8	1.54143	292671, 24974, 24973, 414784, 309607, 24750, 365527, 414789, 29558	378	31	9364	6.3929	0.0540048	0.00277204	0.246295
GOTERM_MF_FAT	GO:0019770	0.000172949	GO:0019770~IgG receptor activity	4	0.770713	498276, 295279, 29558, 116591	363	4	10195	28.0854	0.096858	0.00508083	0.254483
GOTERM_BP_FAT	GO:0048514	0.000145488	GO:0048514~blood vessel morphogenesis	18	3.46821	25266, 266813, 24392, 305843, 85251, 81707, 24772, 81641, 25728, 25692, 64032, 56083, 25181, 25043, 56611, 114111, 362850, 24451	372	173	10405	2.91022	0.303617	0.00494466	0.256194
GOTERM_BP_FAT	GO:0051094	0.00014797	GO:0051094~positive regulation of developmental process	25	4.81696	25584, 24388, 54231, 24653, 78965, 24772, 29543, 294274, 170897, 64157, 316742, 25587, 309621, 84489, 360918, 24392, 170568, 83584, 50662, 304988, 360715, 288689, 114111, 25599, 25717	372	296	10405	2.36237	0.307902	0.00496101	0.260559
GOTERM_CC_FAT	GO:0005773	0.00019887	GO:0005773~vacuole	20	3.85356	309621, 84489, 24392, 25236, 282838, 24190, 294274, 25455, 294273, 171575, 29175, 294269, 25425, 50654, 89783, 25423, 64157, 25599, 298436, 65161	378	188	9364	2.63537	0.0581091	0.00284669	0.265558
GOTERM_MF_FAT	GO:0005509	0.000205773	GO:0005509~calcium ion binding	39	7.51445	29473, 445415, 64467, 24653, 282583, 29339, 24615, 29427, 81750, 25380, 64195, 306071, 81707, 315191, 29251, 312705, 79210, 297123, 83467, 56611, 296654, 498185, 85247, 360627, 501203, 25333, 292401, 292734, 117033, 361991, 29692, 293677, 192262, 83727, 288689, 286960, 65029, 311642, 25434	363	584	10195	1.87557	0.114154	0.0057554	0.302713
GOTERM_BP_FAT	GO:0001558	0.000172331	GO:0001558~regulation of cell growth	17	3.27553	85496, 25420, 497942, 65164, 25641, 29576, 24772, 64032, 25353, 79128, 50566, 85332, 360959, 25406, 171493, 170897, 316742	372	159	10405	2.99055	0.348596	0.0056987	0.303395
GOTERM_BP_FAT	GO:0001503	0.000264307	GO:0001503~ossification	13	2.50482	25654, 25333, 85250, 78965, 81707, 64032, 25353, 29175, 63839, 24250, 29393, 25717, 25661	372	102	10405	3.56486	0.481813	0.00861295	0.464967
GOTERM_MF_FAT	GO:0042803	0.000319003	GO:0042803~protein homodimerization activity	24	4.62428	85496, 54267, 266603, 85247, 25266, 83783, 312086, 24615, 24616, 78965, 304960, 25380, 171341, 24172, 29687, 361991, 25728, 293504, 24423, 24253, 56646, 25257, 24250, 25267	363	294	10195	2.29269	0.171321	0.00850557	0.468923
GOTERM_BP_FAT	GO:0007568	0.00031864	GO:0007568~aging	15	2.89017	25420, 24653, 156117, 25361, 84395, 29687, 24424, 29543, 84400, 117029, 116510, 29139, 25423, 25717, 296654	372	135	10405	3.10783	0.547327	0.0102405	0.560295
GOTERM_BP_FAT	GO:0031349	0.000321945	GO:0031349~positive regulation of defense response	10	1.92678	502902, 310553, 498276, 24653, 117029, 56083, 25145, 29469, 295279, 116591	372	62	10405	4.51136	0.551033	0.0102142	0.566091
GOTERM_BP_FAT	GO:0032103	0.000321945	GO:0032103~positive regulation of response to external stimulus	10	1.92678	498276, 24653, 117029, 56083, 25145, 29469, 246759, 295279, 24772, 116591	372	62	10405	4.51136	0.551033	0.0102142	0.566091
GOTERM_BP_FAT	GO:0050819	0.000327319	GO:0050819~negative regulation of coagulation	6	1.15607	25728, 171048, 29251, 25266, 81750, 56611	372	18	10405	9.32348	0.556996	0.0102531	0.575515
GOTERM_BP_FAT	GO:0030334	0.000338286	GO:0030334~regulation of cell migration	16	3.08285	310553, 497942, 25266, 298941, 29427, 25464, 85251, 78965, 24772, 25728, 50566, 25231, 25439, 170897, 25267, 114111	372	152	10405	2.94426	0.568919	0.0104631	0.594742
GOTERM_MF_FAT	GO:0005507	0.000448117	GO:0005507~copper ion binding	9	1.7341	315714, 29473, 25352, 24914, 29443, 58852, 305843, 24186, 65029	363	52	10195	4.86093	0.232027	0.0114126	0.658132
GOTERM_BP_FAT	GO:0043588	0.000381755	GO:0043588~skin development	7	1.34875	287899, 25266, 84352, 84032, 85250, 85490, 29393	372	28	10405	6.99261	0.613107	0.0116551	0.670924
GOTERM_BP_FAT	GO:0043627	0.000399788	GO:0043627~response to estrogen stimulus	15	2.89017	25420, 54231, 25266, 25240, 170568, 25380, 81707, 83584, 84395, 25145, 24533, 25267, 25717, 117514, 24451	372	138	10405	3.04026	0.630081	0.0120545	0.702511
GOTERM_MF_FAT	GO:0004866	0.00048315	GO:0004866~endopeptidase inhibitor activity	14	2.6975	50693, 361241, 299270, 307428, 54404, 291091, 296257, 295703, 406161, 170929, 29543, 29366, 171154, 116510	363	125	10195	3.14556	0.247718	0.0117901	0.709412
GOTERM_BP_FAT	GO:0022610	0.000416641	GO:0022610~biological adhesion	29	5.58767	311061, 29473, 25654, 298941, 85251, 25464, 29576, 140914, 25361, 29577, 287949, 64032, 65130, 84032, 85490, 25406, 305494, 25724, 361945, 192362, 64456, 298069, 498564, 29561, 502902, 25353, 25145, 304900, 25661	372	396	10405	2.04834	0.645272	0.0124091	0.732023
GOTERM_BP_FAT	GO:0007155	0.000416641	GO:0007155~cell adhesion	29	5.58767	311061, 29473, 25654, 298941, 85251, 25464, 29576, 140914, 25361, 29577, 287949, 64032, 65130, 84032, 85490, 25406, 305494, 25724, 361945, 192362, 64456, 298069, 498564, 29561, 502902, 25353, 25145, 304900, 25661	372	396	10405	2.04834	0.645272	0.0124091	0.732023
GOTERM_BP_FAT	GO:0002861	0.000430031	GO:0002861~regulation of inflammatory response to antigenic stimulus	5	0.963391	498276, 29326, 25145, 295279, 116591	372	11	10405	12.7138	0.656894	0.012654	0.755464
GOTERM_BP_FAT	GO:0060541	0.000490263	GO:0060541~respiratory system development	13	2.50482	24914, 266603, 25266, 25333, 29577, 252856, 81707, 246323, 64032, 287899, 25267, 25116, 25717	372	109	10405	3.33592	0.704647	0.0142456	0.860847
GOTERM_BP_FAT	GO:0032496	0.000490263	GO:0032496~response to lipopolysaccharide	13	2.50482	310553, 24653, 81750, 171341, 58949, 24770, 57301, 117029, 294257, 60350, 29139, 29469, 25439	372	109	10405	3.33592	0.704647	0.0142456	0.860847
GOTERM_BP_FAT	GO:0040012	0.000512521	GO:0040012~regulation of locomotion	17	3.27553	310553, 497942, 25266, 298941, 29427, 85251, 25464, 78965, 24772, 25728, 50566, 25231, 25439, 246759, 170897, 25267, 114111	372	175	10405	2.71713	0.72056	0.0147158	0.899764
GOTERM_BP_FAT	GO:0050900	0.000526595	GO:0050900~leukocyte migration	9	1.7341	24770, 57301, 360918, 117029, 25464, 25145, 29469, 25361, 116591	372	53	10405	4.7497	0.730177	0.0149445	0.924364
GOTERM_BP_FAT	GO:0042542	0.00058019	GO:0042542~response to hydrogen peroxide	10	1.92678	25420, 24653, 140914, 25380, 24533, 170897, 83584, 29393, 117514, 24451	372	67	10405	4.17469	0.763865	0.0162679	1.01799
GOTERM_BP_FAT	GO:0012502	0.000580997	GO:0012502~induction of programmed cell death	17	3.27553	25263, 24237, 25728, 304988, 25166, 56083, 24253, 25145, 117517, 24577, 29884, 64157, 363989, 25717, 295279, 116591, 24451	372	177	10405	2.68643	0.764339	0.0161088	1.0194
GOTERM_BP_FAT	GO:0006917	0.000580997	GO:0006917~induction of apoptosis	17	3.27553	25263, 24237, 25728, 304988, 25166, 56083, 24253, 25145, 117517, 24577, 29884, 64157, 363989, 25717, 295279, 116591, 24451	372	177	10405	2.68643	0.764339	0.0161088	1.0194
GOTERM_BP_FAT	GO:0060348	0.000627978	GO:0060348~bone development	13	2.50482	25654, 25333, 85250, 78965, 81707, 64032, 25353, 29175, 63839, 24250, 29393, 25717, 25661	372	112	10405	3.24657	0.790341	0.0172088	1.1014
GOTERM_BP_FAT	GO:0050818	0.000681636	GO:0050818~regulation of coagulation	7	1.34875	25728, 171048, 29251, 25266, 25439, 81750, 56611	372	31	10405	6.3159	0.816549	0.0184627	1.19498
GOTERM_MF_FAT	GO:0048407	0.000819773	GO:0048407~platelet-derived growth factor binding	4	0.770713	25266, 84032, 25267, 29393	363	6	10195	18.7236	0.383098	0.0191363	1.2009
GOTERM_BP_FAT	GO:0000302	0.00070336	GO:0000302~response to reactive oxygen species	11	2.11946	25352, 25420, 24653, 140914, 25380, 24533, 170897, 83584, 29393, 117514, 24451	372	83	10405	3.70692	0.826204	0.0188406	1.23284
GOTERM_MF_FAT	GO:0030414	0.000873093	GO:0030414~peptidase inhibitor activity	14	2.6975	50693, 361241, 299270, 307428, 54404, 291091, 296257, 295703, 406161, 170929, 29543, 29366, 171154, 116510	363	133	10195	2.95636	0.402186	0.0195931	1.27854
GOTERM_BP_FAT	GO:0009628	0.000746284	GO:0009628~response to abiotic stimulus	27	5.20231	25420, 113906, 54231, 24388, 25654, 24653, 156117, 29427, 85251, 25361, 25380, 81707, 25383, 24772, 24770, 84032, 117514, 29393, 24392, 24646, 25333, 83584, 25491, 60350, 29139, 24577, 309499	372	370	10405	2.04109	0.843813	0.0197665	1.30761
GOTERM_BP_FAT	GO:0006979	0.000757925	GO:0006979~response to oxidative stress	16	3.08285	25420, 24653, 29326, 81660, 170520, 140914, 25380, 81707, 83584, 25352, 25728, 24533, 170897, 29393, 117514, 24451	372	164	10405	2.72882	0.848273	0.0198605	1.32788
GOTERM_MF_FAT	GO:0005044	0.000944271	GO:0005044~scavenger receptor activity	7	1.34875	287949, 54410, 497942, 310694, 79126, 29135, 170568	363	33	10195	5.95751	0.426753	0.0203979	1.3821
GOTERM_BP_FAT	GO:0030155	0.000796779	GO:0030155~regulation of cell adhesion	13	2.50482	282583, 25464, 292401, 78965, 81707, 304021, 64387, 25353, 56083, 25231, 25145, 29393, 296654	372	115	10405	3.16187	0.862259	0.0206509	1.3955
GOTERM_BP_FAT	GO:0009612	0.000803419	GO:0009612~response to mechanical stimulus	10	1.92678	24770, 24388, 25654, 25333, 29139, 24577, 81707, 29393, 117514, 24772	372	70	10405	3.99578	0.864517	0.0206067	1.40705
GOTERM_BP_FAT	GO:0050817	0.000867344	GO:0050817~coagulation	9	1.7341	25584, 29251, 64467, 360918, 25505, 293677, 25439, 81750, 295703	372	57	10405	4.41638	0.884446	0.022002	1.5182
GOTERM_BP_FAT	GO:0007596	0.000867344	GO:0007596~blood coagulation	9	1.7341	25584, 29251, 64467, 360918, 25505, 293677, 25439, 81750, 295703	372	57	10405	4.41638	0.884446	0.022002	1.5182
GOTERM_BP_FAT	GO:0018149	0.000894386	GO:0018149~peptide cross-linking	6	1.15607	84032, 56083, 29139, 25181, 25380, 25661	372	22	10405	7.6283	0.891969	0.0224516	1.56518
GOTERM_MF_FAT	GO:0050840	0.00108878	GO:0050840~extracellular matrix binding	6	1.15607	25353, 282583, 29139, 25181, 304960, 25043	363	23	10195	7.32663	0.473573	0.0226552	1.59204
GOTERM_CC_FAT	GO:0009897	0.00125379	GO:0009897~external side of plasma membrane	16	3.08285	310553, 309621, 24821, 25236, 25464, 25361, 287437, 25728, 502902, 117029, 294269, 25145, 25406, 25599, 295279, 116591	378	153	9364	2.59059	0.314514	0.0170184	1.66335
GOTERM_BP_FAT	GO:0007599	0.000975464	GO:0007599~hemostasis	9	1.7341	25584, 29251, 64467, 360918, 25505, 293677, 25439, 81750, 295703	372	58	10405	4.34024	0.911713	0.0242187	1.70592
GOTERM_MF_FAT	GO:0046983	0.00118408	GO:0046983~protein dimerization activity	32	6.1657	85496, 25266, 66021, 312086, 24615, 24616, 78965, 25380, 304960, 171341, 24172, 79129, 29687, 25728, 293504, 24253, 25267, 24250, 25587, 54267, 266603, 85247, 83783, 252856, 361991, 24974, 24973, 24423, 56646, 25257, 24577, 29884, 25717	363	488	10195	1.84167	0.502341	0.0237762	1.73026
GOTERM_BP_FAT	GO:0001775	0.00103659	GO:0001775~cell activation	19	3.66089	310553, 360918, 64467, 25505, 29427, 25464, 24772, 170929, 294274, 304966, 29251, 498276, 25231, 116510, 25439, 25145, 29469, 25599, 116591	372	223	10405	2.38313	0.924176	0.0254636	1.81191
GOTERM_BP_FAT	GO:0030324	0.00107659	GO:0030324~lung development	12	2.31214	64032, 24914, 287899, 25266, 25333, 29577, 252856, 25267, 81707, 25717, 25116, 246323	372	103	10405	3.25869	0.931362	0.0261752	1.88119
GOTERM_BP_FAT	GO:0016042	0.00107937	GO:0016042~lipid catabolic process	13	2.50482	289456, 24913, 24653, 294422, 301517, 282838, 25728, 29692, 295458, 301265, 85311, 297694, 25116	372	119	10405	3.05559	0.931837	0.0259882	1.88602
GOTERM_BP_FAT	GO:0042493	0.00108381	GO:0042493~response to drug	23	4.4316	310553, 266603, 24914, 66021, 25266, 156117, 24646, 85251, 25380, 171341, 24190, 25383, 117033, 24770, 29543, 25455, 25491, 25429, 25053, 24533, 24450, 300691, 117514	372	300	10405	2.1444	0.932586	0.0258437	1.8937
GOTERM_BP_FAT	GO:0032844	0.0011664	GO:0032844~regulation of homeostatic process	12	2.31214	57301, 54231, 25353, 29251, 24653, 117029, 25145, 25439, 24577, 25406, 64157, 24825	372	104	10405	3.22736	0.945116	0.0275231	2.03661
GOTERM_MF_FAT	GO:0019763	0.0013969	GO:0019763~immunoglobulin receptor activity	4	0.770713	498276, 295279, 29558, 116591	363	7	10195	16.0488	0.561042	0.0270718	2.03827
GOTERM_BP_FAT	GO:0050878	0.00121731	GO:0050878~regulation of body fluid levels	11	2.11946	25584, 29251, 64467, 360918, 24929, 25505, 293677, 25439, 81750, 295703, 56611	372	89	10405	3.45702	0.951651	0.0284383	2.12461
GOTERM_BP_FAT	GO:0048771	0.00122401	GO:0048771~tissue remodeling	9	1.7341	85496, 29175, 56083, 25439, 497811, 25181, 25043, 81707, 25717	372	60	10405	4.19556	0.95245	0.0283266	2.13617
GOTERM_BP_FAT	GO:0051270	0.00123525	GO:0051270~regulation of cell motion	16	3.08285	310553, 497942, 25266, 298941, 29427, 25464, 85251, 78965, 24772, 25728, 50566, 25231, 25439, 170897, 25267, 114111	372	172	10405	2.6019	0.953763	0.02832	2.15559
GOTERM_BP_FAT	GO:0030323	0.0012623	GO:0030323~respiratory tube development	12	2.31214	64032, 24914, 287899, 25266, 25333, 29577, 252856, 25267, 81707, 25717, 25116, 246323	372	105	10405	3.19662	0.956774	0.0286673	2.2023
GOTERM_BP_FAT	GO:0008285	0.00127911	GO:0008285~negative regulation of cell proliferation	20	3.85356	84489, 24392, 25236, 305843, 29576, 361673, 29543, 25728, 289178, 29692, 360903, 25439, 24660, 25145, 288689, 64513, 25717, 316742, 116591, 24451	372	246	10405	2.27402	0.958546	0.0287812	2.23132
GOTERM_BP_FAT	GO:0002863	0.00141409	GO:0002863~positive regulation of inflammatory response to antigenic stimulus	4	0.770713	498276, 25145, 295279, 116591	372	7	10405	15.9831	0.970381	0.0314876	2.46402
GOTERM_BP_FAT	GO:0006957	0.00141409	GO:0006957~complement activation, alternative pathway	4	0.770713	299314, 294257, 54249, 24231	372	7	10405	15.9831	0.970381	0.0314876	2.46402
GOTERM_CC_FAT	GO:0005605	0.00187686	GO:0005605~basal lamina	5	0.963391	64467, 298941, 305843, 29755, 192362	378	14	9364	8.84732	0.431905	0.0242858	2.48041
GOTERM_BP_FAT	GO:0048729	0.00152011	GO:0048729~tissue morphogenesis	18	3.46821	84489, 54231, 266603, 25654, 362051, 25236, 78965, 252856, 24837, 29397, 50566, 84352, 25429, 25406, 64157, 29393, 316742, 114111	372	212	10405	2.37485	0.977254	0.0335102	2.64642
GOTERM_BP_FAT	GO:0002009	0.0015584	GO:0002009~morphogenesis of an epithelium	14	2.6975	84489, 54231, 266603, 25236, 362051, 78965, 252856, 29397, 50566, 25429, 25406, 316742, 114111, 64157	372	141	10405	2.77721	0.979324	0.0340391	2.71224
GOTERM_BP_FAT	GO:0030195	0.00158808	GO:0030195~negative regulation of blood coagulation	5	0.963391	25728, 171048, 29251, 25266, 56611	372	15	10405	9.32348	0.980797	0.034375	2.76322
GOTERM_BP_FAT	GO:0051050	0.00176915	GO:0051050~positive regulation of transport	18	3.46821	24653, 305843, 25236, 25505, 81750, 24772, 25728, 502902, 29251, 498276, 58852, 25166, 25439, 170897, 25717, 114111, 295279, 116591	372	215	10405	2.34171	0.987769	0.0378929	3.07364
GOTERM_BP_FAT	GO:0035239	0.00177027	GO:0035239~tube morphogenesis	14	2.6975	24392, 25236, 362051, 25333, 78965, 252856, 81707, 24772, 29397, 50566, 56083, 25406, 316742, 64157	372	143	10405	2.73836	0.987803	0.0375931	3.07557
GOTERM_BP_FAT	GO:0051345	0.0018965	GO:0051345~positive regulation of hydrolase activity	13	2.50482	25584, 24929, 305843, 156117, 24237, 25505, 282838, 24190, 24837, 58852, 56083, 25439, 24577	372	127	10405	2.86311	0.991094	0.0398818	3.29142
GOTERM_MF_FAT	GO:0043498	0.00232474	GO:0043498~cell surface binding	6	1.15607	25584, 25266, 25145, 24186, 29469, 155012	363	27	10195	6.2412	0.746113	0.043258	3.37064
GOTERM_BP_FAT	GO:0032535	0.00195332	GO:0032535~regulation of cellular component size	18	3.46821	85496, 25420, 497942, 81505, 25314, 29135, 289316, 297339, 24772, 25353, 79128, 50566, 171493, 25043, 170897, 296654, 25717, 316742	372	217	10405	2.32013	0.99227	0.0407093	3.38844
GOTERM_BP_FAT	GO:0010811	0.00198701	GO:0010811~positive regulation of cell-substrate adhesion	6	1.15607	304021, 64387, 25353, 282583, 292401, 78965	372	26	10405	6.45471	0.992893	0.041054	3.44593
GOTERM_BP_FAT	GO:0030193	0.00198701	GO:0030193~regulation of blood coagulation	6	1.15607	25728, 171048, 29251, 25266, 25439, 56611	372	26	10405	6.45471	0.992893	0.041054	3.44593
GOTERM_BP_FAT	GO:0002821	0.00207154	GO:0002821~positive regulation of adaptive immune response	7	1.34875	287437, 498666, 498276, 24974, 24973, 25145, 295279, 116591	372	38	10405	5.15245	0.994243	0.0424128	3.59001
GOTERM_BP_FAT	GO:0002824	0.00207154	GO:0002824~positive regulation of adaptive immune response based on somatic recombination of immune receptors built from immunoglobulin superfamily domains	7	1.34875	287437, 498666, 498276, 24974, 24973, 25145, 295279, 116591	372	38	10405	5.15245	0.994243	0.0424128	3.59001
GOTERM_BP_FAT	GO:0002683	0.00209703	GO:0002683~negative regulation of immune system process	10	1.92678	24974, 24973, 29326, 50566, 84032, 25145, 64513, 295703, 25599, 24451, 116591	372	80	10405	3.4963	0.994597	0.0425738	3.63342
GOTERM_BP_FAT	GO:0045597	0.00225205	GO:0045597~positive regulation of cell differentiation	19	3.66089	309621, 84489, 24388, 54231, 360918, 78965, 170568, 24772, 294274, 29543, 304988, 50662, 360715, 288689, 25717, 316742, 114111, 25599, 25587	372	239	10405	2.22359	0.996329	0.0452829	3.897
GOTERM_BP_FAT	GO:0040008	0.00226108	GO:0040008~regulation of growth	21	4.04624	85496, 25420, 497942, 65164, 25641, 25236, 29576, 78965, 24772, 25728, 64032, 25353, 79128, 50566, 85332, 25257, 360959, 25406, 171493, 170897, 316742	372	278	10405	2.11287	0.99641	0.0450963	3.91233
GOTERM_BP_FAT	GO:0016477	0.00235775	GO:0016477~cell migration	19	3.66089	360918, 24392, 25464, 25361, 81707, 24772, 24770, 282836, 57301, 64032, 25692, 117029, 85490, 25145, 287910, 29469, 25406, 304900, 116591	372	240	10405	2.21433	0.997179	0.0466078	4.07635
GOTERM_BP_FAT	GO:0007423	0.00236886	GO:0007423~sensory organ development	18	3.46821	54267, 25420, 84489, 24388, 266603, 25266, 25654, 266813, 85250, 29577, 117034, 83584, 304021, 85490, 24577, 25267, 25717, 316742	372	221	10405	2.27813	0.997256	0.0464537	4.09517
GOTERM_BP_FAT	GO:0050766	0.0026169	GO:0050766~positive regulation of phagocytosis	5	0.963391	502902, 498276, 81750, 295279, 116591	372	17	10405	8.2266	0.998522	0.0507984	4.5147
GOTERM_BP_FAT	GO:0006790	0.00293374	GO:0006790~sulfur metabolic process	11	2.11946	85496, 24426, 29443, 83783, 24423, 365583, 25257, 29139, 25181, 171341, 24250	372	100	10405	3.07675	0.999329	0.0563421	5.04808
GOTERM_BP_FAT	GO:0045730	0.0032175	GO:0045730~respiratory burst	4	0.770713	79129, 66021, 114553, 25145	372	9	10405	12.4313	0.999669	0.0611587	5.52338
GOTERM_BP_FAT	GO:0006910	0.0032175	GO:0006910~phagocytosis, recognition	4	0.770713	502902, 498276, 295279, 116591	372	9	10405	12.4313	0.999669	0.0611587	5.52338
GOTERM_BP_FAT	GO:0030168	0.00327107	GO:0030168~platelet activation	5	0.963391	29251, 64467, 360918, 25505, 25439	372	18	10405	7.76956	0.999711	0.061676	5.61285
GOTERM_CC_FAT	GO:0045177	0.00463364	GO:0045177~apical part of cell	16	3.08285	54231, 25240, 24571, 24646, 25361, 171341, 282838, 84395, 293653, 25692, 25353, 29172, 29319, 25406, 25116, 25661	378	175	9364	2.26491	0.752902	0.0565847	6.02063
GOTERM_BP_FAT	GO:0007015	0.00356358	GO:0007015~actin filament organization	8	1.54143	24837, 305843, 114108, 29427, 306071, 85246, 25043, 296654	372	56	10405	3.99578	0.999861	0.0665101	6.10003
COG_ONTOLOGY	Secondary	0.00988452	Secondary metabolites biosynthesis, transport, and catabolism	7	1.34875	29473, 25527, 25086, 25429, 25053, 25426, 301517	34	84	1450	3.55392	0.112374	0.112374	6.19107
GOTERM_BP_FAT	GO:0008361	0.00393709	GO:0008361~regulation of cell size	15	2.89017	85496, 25420, 497942, 81505, 25314, 29135, 289316, 24772, 79128, 25353, 50566, 171493, 170897, 25717, 316742	372	175	10405	2.39747	0.999945	0.0726908	6.71867
GOTERM_MF_FAT	GO:0005178	0.00501563	GO:0005178~integrin binding	6	1.15607	311061, 29543, 64032, 84032, 25464, 25361	363	32	10195	5.26601	0.948266	0.0883975	7.13983
GOTERM_BP_FAT	GO:0051240	0.00445274	GO:0051240~positive regulation of multicellular organismal process	18	3.46821	310553, 54231, 360918, 24653, 29427, 78965, 24186, 24825, 24770, 502902, 25353, 29251, 25166, 117029, 29469, 25439, 170897, 25717	372	235	10405	2.14242	0.999985	0.0812331	7.5664
GOTERM_BP_FAT	GO:0002437	0.00447576	GO:0002437~inflammatory response to antigenic stimulus	4	0.770713	29443, 117029, 295279, 116591	372	10	10405	11.1882	0.999986	0.0810437	7.60409
GOTERM_BP_FAT	GO:0008219	0.00462451	GO:0008219~cell death	25	4.81696	25584, 114553, 156117, 24237, 140914, 171575, 50566, 293524, 64513, 64157, 296654, 24392, 25505, 500348, 83584, 287437, 25166, 25145, 287910, 25439, 24577, 29884, 363989, 24451, 65161	372	379	10405	1.84502	0.99999	0.0830253	7.84718
GOTERM_BP_FAT	GO:0045785	0.00478613	GO:0045785~positive regulation of cell adhesion	8	1.54143	304021, 64387, 25353, 282583, 292401, 56083, 78965, 25145	372	59	10405	3.7926	0.999993	0.0851931	8.11062
GOTERM_BP_FAT	GO:0050865	0.0049708	GO:0050865~regulation of cell activation	14	2.6975	309621, 25266, 25361, 287437, 25728, 294274, 498666, 25145, 29469, 64513, 25599, 64157, 116591, 24451	372	161	10405	2.43221	0.999996	0.0877138	8.41078
GOTERM_BP_FAT	GO:0016265	0.00576248	GO:0016265~death	25	4.81696	25584, 114553, 156117, 24237, 140914, 171575, 50566, 293524, 64513, 64157, 296654, 24392, 25505, 500348, 83584, 287437, 25166, 25145, 287910, 25439, 24577, 29884, 363989, 24451, 65161	372	386	10405	1.81156	0.999999	0.100289	9.68708
GOTERM_BP_FAT	GO:0045807	0.00584588	GO:0045807~positive regulation of endocytosis	6	1.15607	502902, 498276, 25236, 81750, 295279, 116591	372	33	10405	5.08553	1	0.100965	9.82056
GOTERM_BP_FAT	GO:0050764	0.00588029	GO:0050764~regulation of phagocytosis	5	0.963391	502902, 498276, 81750, 295279, 116591	372	21	10405	6.65963	1	0.100832	9.87557
GOTERM_BP_FAT	GO:0006911	0.00599291	GO:0006911~phagocytosis, engulfment	4	0.770713	502902, 498276, 295279, 116591	372	11	10405	10.1711	1	0.101967	10.0554
GOTERM_MF_FAT	GO:0046906	0.00725688	GO:0046906~tetrapyrrole binding	12	2.31214	79129, 66021, 25527, 25086, 170520, 25429, 25053, 25426, 29319, 24250, 301517, 24451	363	132	10195	2.55322	0.986294	0.121902	10.1741
GOTERM_CC_FAT	GO:0005771	0.00839174	GO:0005771~multivesicular body	4	0.770713	294274, 294273, 24392, 25599	378	11	9364	9.00818	0.920863	0.0964853	10.6554
GOTERM_BP_FAT	GO:0048754	0.00644611	GO:0048754~branching morphogenesis of a tube	9	1.7341	29397, 25236, 50566, 25333, 78965, 25406, 252856, 81707, 24772	372	78	10405	3.22736	1	0.108528	10.7757
GOTERM_BP_FAT	GO:0043434	0.00661757	GO:0043434~response to peptide hormone stimulus	16	3.08285	85496, 310553, 24392, 81660, 25380, 24190, 24772, 25383, 25455, 25692, 58852, 116510, 116636, 24362, 24450, 29393	372	205	10405	2.18306	1	0.110513	11.0468
GOTERM_CC_FAT	GO:0030141	0.00885695	GO:0030141~secretory granule	16	3.08285	25266, 360918, 24653, 54249, 289316, 24186, 81750, 170568, 295703, 24825, 25692, 29692, 116510, 25717, 114111, 25661	378	188	9364	2.1083	0.931287	0.0978667	11.2142
GOTERM_BP_FAT	GO:0001803	0.00725319	GO:0001803~regulation of type III hypersensitivity	3	0.578035	498276, 295279, 116591	372	4	10405	20.9778	1	0.119703	12.0449
GOTERM_BP_FAT	GO:0002894	0.00725319	GO:0002894~positive regulation of type II hypersensitivity	3	0.578035	498276, 295279, 116591	372	4	10405	20.9778	1	0.119703	12.0449
GOTERM_BP_FAT	GO:0001796	0.00725319	GO:0001796~regulation of type IIa hypersensitivity	3	0.578035	498276, 295279, 116591	372	4	10405	20.9778	1	0.119703	12.0449
GOTERM_BP_FAT	GO:0002888	0.00725319	GO:0002888~positive regulation of myeloid leukocyte mediated immunity	3	0.578035	498276, 295279, 116591	372	4	10405	20.9778	1	0.119703	12.0449
GOTERM_BP_FAT	GO:0001805	0.00725319	GO:0001805~positive regulation of type III hypersensitivity	3	0.578035	498276, 295279, 116591	372	4	10405	20.9778	1	0.119703	12.0449
GOTERM_BP_FAT	GO:0032964	0.00725319	GO:0032964~collagen biosynthetic process	3	0.578035	84032, 85490, 29393	372	4	10405	20.9778	1	0.119703	12.0449
GOTERM_BP_FAT	GO:0001798	0.00725319	GO:0001798~positive regulation of type IIa hypersensitivity	3	0.578035	498276, 295279, 116591	372	4	10405	20.9778	1	0.119703	12.0449
GOTERM_BP_FAT	GO:0002892	0.00725319	GO:0002892~regulation of type II hypersensitivity	3	0.578035	498276, 295279, 116591	372	4	10405	20.9778	1	0.119703	12.0449
GOTERM_BP_FAT	GO:0002246	0.00725319	GO:0002246~healing during inflammatory response	3	0.578035	25439, 25406, 24451	372	4	10405	20.9778	1	0.119703	12.0449
GOTERM_MF_FAT	GO:0005198	0.00908698	GO:0005198~structural molecule activity	27	5.20231	25263, 25420, 25654, 298941, 85251, 85250, 29547, 25380, 81818, 65130, 84032, 29755, 85490, 302497, 29393, 289245, 298069, 304124, 114108, 290485, 24837, 25491, 64362, 84352, 83727, 25043, 25661	363	447	10195	1.69643	0.995377	0.146268	12.5829
GOTERM_BP_FAT	GO:0001906	0.00778156	GO:0001906~cell killing	4	0.770713	114553, 24186, 295279, 116591	372	12	10405	9.32348	1	0.127038	12.8666
GOTERM_CC_FAT	GO:0044433	0.0106956	GO:0044433~cytoplasmic vesicle part	14	2.6975	25266, 360918, 24392, 54249, 289316, 24186, 81750, 170568, 295703, 79128, 116510, 25717, 114111, 25661	378	157	9364	2.20901	0.960708	0.112972	13.3912
GOTERM_MF_FAT	GO:0016641	0.00973892	GO:0016641~oxidoreductase activity, acting on the CH-NH2 group of donors, oxygen as acceptor	4	0.770713	315714, 29473, 24914, 65029	363	13	10195	8.64166	0.996863	0.151848	13.4264
GOTERM_BP_FAT	GO:0009408	0.0081463	GO:0009408~response to heat	8	1.54143	24770, 25420, 113906, 24653, 60350, 83584, 24772, 309499	372	65	10405	3.44251	1	0.131745	13.4296
GOTERM_BP_FAT	GO:0001525	0.00838561	GO:0001525~angiogenesis	11	2.11946	64032, 25266, 305843, 85251, 81707, 56611, 362850, 114111, 24451, 24772, 81641	372	116	10405	2.65237	1	0.134488	13.7971
GOTERM_BP_FAT	GO:0060326	0.00851181	GO:0060326~cell chemotaxis	6	1.15607	24770, 57301, 360918, 287910, 29469, 116591	372	36	10405	4.66174	1	0.135508	13.9903
GOTERM_BP_FAT	GO:0043066	0.00925779	GO:0043066~negative regulation of apoptosis	21	4.04624	25420, 360918, 29427, 361241, 24186, 25380, 170929, 24770, 25728, 498666, 293524, 24253, 116510, 25439, 24577, 170897, 64157, 25599, 362850, 25717, 25661	372	316	10405	1.85879	1	0.1456	15.1241
GOTERM_BP_FAT	GO:0006805	0.00959875	GO:0006805~xenobiotic metabolic process	5	0.963391	25315, 24424, 24426, 83783, 25086	372	24	10405	5.82717	1	0.149624	15.6376
GOTERM_BP_FAT	GO:0034097	0.00984825	GO:0034097~response to cytokine stimulus	10	1.92678	29543, 497942, 84032, 29427, 116510, 25380, 25267, 170897, 24190, 83584	372	101	10405	2.76935	1	0.152271	16.0116
GOTERM_BP_FAT	GO:0032760	0.00985193	GO:0032760~positive regulation of tumor necrosis factor production	4	0.770713	502902, 310553, 360918, 29469	372	13	10405	8.60629	1	0.151389	16.0171
GOTERM_BP_FAT	GO:0006706	0.00985193	GO:0006706~steroid catabolic process	4	0.770713	25728, 289456, 301517, 25116	372	13	10405	8.60629	1	0.151389	16.0171
GOTERM_BP_FAT	GO:0006915	0.00986635	GO:0006915~apoptosis	22	4.23892	25584, 114553, 24392, 25505, 24237, 156117, 500348, 83584, 171575, 25166, 50566, 293524, 25145, 287910, 25439, 24577, 64513, 29884, 64157, 296654, 363989, 65161	372	339	10405	1.81519	1	0.15067	16.0386
GOTERM_CC_FAT	GO:0001726	0.0132574	GO:0001726~ruffle	7	1.34875	85247, 290704, 84018, 29427, 288689, 306071, 85246	378	49	9364	3.53893	0.981996	0.133653	16.342
GOTERM_BP_FAT	GO:0033273	0.0104732	GO:0033273~response to vitamin	10	1.92678	24770, 50662, 25353, 25266, 24571, 24653, 25406, 24250, 296654, 24172	372	102	10405	2.7422	1	0.158243	16.9412
GOTERM_MF_FAT	GO:0005520	0.0125898	GO:0005520~insulin-like growth factor binding	5	0.963391	64032, 65164, 25641, 29576, 360959	363	26	10195	5.40104	0.999426	0.187216	17.0264
GOTERM_CC_FAT	GO:0005902	0.0138922	GO:0005902~microvillus	6	1.15607	54231, 25240, 25266, 25145, 25361, 29319	378	36	9364	4.12875	0.985166	0.135152	17.0588
GOTERM_BP_FAT	GO:0043069	0.0106285	GO:0043069~negative regulation of programmed cell death	21	4.04624	25420, 360918, 29427, 361241, 24186, 25380, 170929, 24770, 25728, 498666, 293524, 24253, 116510, 25439, 24577, 170897, 64157, 25599, 362850, 25717, 25661	372	320	10405	1.83556	1	0.159443	17.1708
GOTERM_BP_FAT	GO:0060548	0.0109664	GO:0060548~negative regulation of cell death	21	4.04624	25420, 360918, 29427, 361241, 24186, 25380, 170929, 24770, 25728, 498666, 293524, 24253, 116510, 25439, 24577, 170897, 64157, 25599, 362850, 25717, 25661	372	321	10405	1.82984	1	0.163124	17.6682
GOTERM_CC_FAT	GO:0070160	0.0145699	GO:0070160~occluding junction	7	1.34875	245903, 304124, 65130, 24660, 290485, 81756, 65029	378	50	9364	3.46815	0.987939	0.136931	17.8177
GOTERM_CC_FAT	GO:0005923	0.0145699	GO:0005923~tight junction	7	1.34875	245903, 304124, 65130, 24660, 290485, 81756, 65029	378	50	9364	3.46815	0.987939	0.136931	17.8177
GOTERM_BP_FAT	GO:0031960	0.0111324	GO:0031960~response to corticosteroid stimulus	11	2.11946	29687, 24770, 25692, 83783, 24653, 29427, 25333, 25380, 24190, 29393, 24530	372	121	10405	2.54277	1	0.164414	17.9114
GOTERM_BP_FAT	GO:0030099	0.0114228	GO:0030099~myeloid cell differentiation	9	1.7341	57301, 54231, 304988, 171575, 497985, 78965, 116510, 288689, 25587	372	86	10405	2.92714	1	0.16736	18.3355
GOTERM_BP_FAT	GO:0031620	0.0118045	GO:0031620~regulation of fever	3	0.578035	57301, 24653, 117029	372	5	10405	16.7823	1	0.171472	18.8895
GOTERM_BP_FAT	GO:0001820	0.0118045	GO:0001820~serotonin secretion	3	0.578035	498276, 25505, 116591	372	5	10405	16.7823	1	0.171472	18.8895
GOTERM_BP_FAT	GO:0002866	0.0118045	GO:0002866~positive regulation of acute inflammatory response to antigenic stimulus	3	0.578035	498276, 295279, 116591	372	5	10405	16.7823	1	0.171472	18.8895
GOTERM_BP_FAT	GO:0042590	0.0118045	GO:0042590~antigen processing and presentation of exogenous peptide antigen via MHC class I	3	0.578035	498276, 295279, 116591	372	5	10405	16.7823	1	0.171472	18.8895
GOTERM_BP_FAT	GO:0002885	0.0118045	GO:0002885~positive regulation of hypersensitivity	3	0.578035	498276, 295279, 116591	372	5	10405	16.7823	1	0.171472	18.8895
GOTERM_MF_FAT	GO:0020037	0.0141196	GO:0020037~heme binding	11	2.11946	79129, 66021, 25527, 25086, 170520, 25429, 25053, 25426, 24250, 301517, 24451	363	126	10195	2.4519	0.99977	0.202577	18.9002
GOTERM_BP_FAT	GO:0030855	0.0118119	GO:0030855~epithelial cell differentiation	10	1.92678	58868, 24392, 25314, 24646, 25231, 85251, 24253, 252856, 25380, 117514	372	104	10405	2.68946	1	0.170583	18.9002
GOTERM_BP_FAT	GO:0012501	0.0118735	GO:0012501~programmed cell death	22	4.23892	25584, 114553, 24392, 25505, 24237, 156117, 500348, 83584, 171575, 25166, 50566, 293524, 25145, 287910, 25439, 24577, 64513, 29884, 64157, 296654, 363989, 65161	372	345	10405	1.78362	1	0.170415	18.9893
GOTERM_BP_FAT	GO:0050866	0.0120389	GO:0050866~negative regulation of cell activation	7	1.34875	25728, 25266, 25145, 64513, 25599, 24451, 116591	372	54	10405	3.6258	1	0.171605	19.2281
GOTERM_BP_FAT	GO:0002886	0.0122121	GO:0002886~regulation of myeloid leukocyte mediated immunity	4	0.770713	498276, 295279, 24451, 116591	372	14	10405	7.99155	1	0.172879	19.4773
GOTERM_BP_FAT	GO:0002697	0.0125273	GO:0002697~regulation of immune effector process	10	1.92678	287437, 498276, 24974, 24973, 25145, 29469, 295703, 295279, 155012, 24451, 116591	372	105	10405	2.66385	1	0.175957	19.9292
GOTERM_BP_FAT	GO:0060627	0.0125273	GO:0060627~regulation of vesicle-mediated transport	10	1.92678	502902, 498276, 24653, 58852, 25236, 81750, 171111, 295279, 24451, 116591	372	105	10405	2.66385	1	0.175957	19.9292
GOTERM_BP_FAT	GO:0001763	0.0140543	GO:0001763~morphogenesis of a branching structure	10	1.92678	29397, 25236, 50566, 25333, 56083, 78965, 25406, 252856, 81707, 24772	372	107	10405	2.61406	1	0.19423	22.0843
GOTERM_MF_FAT	GO:0004091	0.016831	GO:0004091~carboxylesterase activity	8	1.54143	50559, 24913, 29692, 312086, 24653, 501232, 301265, 24530	363	75	10195	2.99578	0.999955	0.231335	22.1247
GOTERM_MF_FAT	GO:0016175	0.0171541	GO:0016175~superoxide-generating NADPH oxidase activity	3	0.578035	79129, 66021, 114553	363	6	10195	14.0427	0.999963	0.229965	22.5009
GOTERM_BP_FAT	GO:0009410	0.0145807	GO:0009410~response to xenobiotic stimulus	5	0.963391	25315, 24424, 24426, 83783, 25086	372	27	10405	5.17971	1	0.199676	22.8145
GOTERM_CC_FAT	GO:0030018	0.0192409	GO:0030018~Z disc	6	1.15607	25420, 64362, 290704, 114108, 63839, 313582	378	39	9364	3.81115	0.997114	0.171918	22.8758
GOTERM_BP_FAT	GO:0006690	0.014644	GO:0006690~icosanoid metabolic process	6	1.15607	25527, 114553, 24653, 29624, 170897, 25599	372	41	10405	4.09323	1	0.199371	22.9019
GOTERM_MF_FAT	GO:0016638	0.0176257	GO:0016638~oxidoreductase activity, acting on the CH-NH2 group of donors	4	0.770713	315714, 29473, 24914, 65029	363	16	10195	7.02135	0.999972	0.230376	23.0469
GOTERM_BP_FAT	GO:0030278	0.0149845	GO:0030278~regulation of ossification	8	1.54143	85496, 58868, 304988, 24653, 25333, 78965, 25717, 79216	372	73	10405	3.06525	1	0.202438	23.3703
GOTERM_BP_FAT	GO:0030100	0.0154809	GO:0030100~regulation of endocytosis	7	1.34875	502902, 498276, 58852, 25236, 81750, 295279, 116591	372	57	10405	3.43497	1	0.20733	24.0483
GOTERM_BP_FAT	GO:0060562	0.0157113	GO:0060562~epithelial tube morphogenesis	9	1.7341	29397, 362051, 25236, 50566, 78965, 25406, 252856, 64157, 316742	372	91	10405	2.76631	1	0.208978	24.361
GOTERM_BP_FAT	GO:0001817	0.0159937	GO:0001817~regulation of cytokine production	12	2.31214	502902, 310553, 360918, 25166, 24253, 25145, 25439, 29469, 170897, 64157, 24451, 116591	372	147	10405	2.2833	1	0.211218	24.7427
GOTERM_MF_FAT	GO:0004197	0.0191882	GO:0004197~cysteine-type endopeptidase activity	7	1.34875	25166, 156117, 29175, 25425, 50654, 25423, 83584	363	60	10195	3.27663	0.999989	0.242956	24.8305
GOTERM_BP_FAT	GO:0033559	0.016151	GO:0033559~unsaturated fatty acid metabolic process	6	1.15607	25527, 114553, 24653, 29624, 170897, 25599	372	42	10405	3.99578	1	0.211961	24.9545
GOTERM_BP_FAT	GO:0030041	0.0172918	GO:0030041~actin filament polymerization	3	0.578035	305843, 85246, 296654	372	6	10405	13.9852	1	0.224067	26.4739
GOTERM_BP_FAT	GO:0006837	0.0172918	GO:0006837~serotonin transport	3	0.578035	498276, 25505, 116591	372	6	10405	13.9852	1	0.224067	26.4739
GOTERM_BP_FAT	GO:0008202	0.0175262	GO:0008202~steroid metabolic process	12	2.31214	25728, 289456, 83783, 25429, 116510, 299270, 25426, 24450, 301517, 25116, 25634, 24530	372	149	10405	2.25265	1	0.225598	26.7826
GOTERM_BP_FAT	GO:0030097	0.01753	GO:0030097~hemopoiesis	15	2.89017	54231, 78965, 170929, 57301, 294274, 50662, 304988, 171575, 25231, 497985, 116510, 25145, 288689, 25599, 25587	372	209	10405	2.00745	1	0.224496	26.7876
GOTERM_BP_FAT	GO:0009968	0.0177555	GO:0009968~negative regulation of signal transduction	14	2.6975	85496, 65164, 25236, 266803, 29543, 54290, 50566, 25429, 25231, 64513, 363989, 25717, 316742, 315761	372	189	10405	2.07188	1	0.225905	27.0833
GOTERM_BP_FAT	GO:0034754	0.0181217	GO:0034754~cellular hormone metabolic process	7	1.34875	289456, 266603, 83783, 299270, 25426, 25116, 24172	372	59	10405	3.31853	1	0.228869	27.561
GOTERM_BP_FAT	GO:0032570	0.0186654	GO:0032570~response to progesterone stimulus	5	0.963391	24770, 310553, 170897, 25717, 117514	372	29	10405	4.82249	1	0.23375	28.265
GOTERM_BP_FAT	GO:0001936	0.0186654	GO:0001936~regulation of endothelial cell proliferation	5	0.963391	24770, 25728, 25584, 305843, 24772	372	29	10405	4.82249	1	0.23375	28.265
GOTERM_BP_FAT	GO:0032680	0.0186654	GO:0032680~regulation of tumor necrosis factor production	5	0.963391	502902, 310553, 360918, 29469, 116591	372	29	10405	4.82249	1	0.23375	28.265
GOTERM_BP_FAT	GO:0043583	0.0187853	GO:0043583~ear development	9	1.7341	84489, 24388, 25266, 25654, 266813, 29577, 24577, 25267, 25717	372	94	10405	2.67802	1	0.233913	28.4194
GOTERM_BP_FAT	GO:0048534	0.0190507	GO:0048534~hemopoietic or lymphoid organ development	16	3.08285	54231, 78965, 252856, 170929, 57301, 294274, 50662, 304988, 171575, 25231, 497985, 116510, 25145, 288689, 25599, 25587	372	232	10405	1.929	1	0.23566	28.76
GOTERM_CC_FAT	GO:0042383	0.0253047	GO:0042383~sarcolemma	8	1.54143	64362, 294337, 25361, 25181, 25380, 56611, 25717, 84020	378	72	9364	2.7525	0.999554	0.214226	29.013
GOTERM_MF_FAT	GO:0004867	0.0232083	GO:0004867~serine-type endopeptidase inhibitor activity	8	1.54143	29366, 171154, 50693, 361241, 299270, 54404, 291091, 295703	363	80	10195	2.80854	0.999999	0.280577	29.2439
GOTERM_BP_FAT	GO:0044093	0.0199658	GO:0044093~positive regulation of molecular function	27	5.20231	25584, 24929, 305843, 156117, 24237, 25464, 78965, 282838, 24190, 24772, 25728, 29543, 24968, 24967, 170897, 64157, 291983, 25505, 24837, 58852, 56083, 25145, 25439, 24577, 171111, 25599, 25717	372	476	10405	1.58656	1	0.244374	29.9226
GOTERM_MF_FAT	GO:0004623	0.0243763	GO:0004623~phospholipase A2 activity	4	0.770713	24913, 29692, 24653, 24530	363	18	10195	6.2412	1	0.28683	30.4801
GOTERM_BP_FAT	GO:0048870	0.0204145	GO:0048870~cell motility	19	3.66089	360918, 24392, 25464, 25361, 81707, 24772, 24770, 282836, 57301, 64032, 25692, 117029, 85490, 25145, 287910, 29469, 25406, 304900, 116591	372	298	10405	1.78335	1	0.24797	30.4861
GOTERM_BP_FAT	GO:0051674	0.0204145	GO:0051674~localization of cell	19	3.66089	360918, 24392, 25464, 25361, 81707, 24772, 24770, 282836, 57301, 64032, 25692, 117029, 85490, 25145, 287910, 29469, 25406, 304900, 116591	372	298	10405	1.78335	1	0.24797	30.4861
GOTERM_BP_FAT	GO:0051384	0.0204916	GO:0051384~response to glucocorticoid stimulus	10	1.92678	29687, 24770, 25692, 83783, 24653, 29427, 25333, 25380, 24190, 24530	372	114	10405	2.45355	1	0.247599	30.5825
GOTERM_BP_FAT	GO:0007626	0.0207344	GO:0007626~locomotory behavior	14	2.6975	497942, 25266, 360918, 29538, 58949, 24772, 24770, 57301, 29397, 287561, 287910, 29469, 304900, 116591	372	193	10405	2.02894	1	0.248971	30.8853
GOTERM_BP_FAT	GO:0009266	0.0210597	GO:0009266~response to temperature stimulus	9	1.7341	24770, 25420, 113906, 24653, 156117, 60350, 83584, 24772, 309499	372	96	10405	2.62223	1	0.251183	31.2889
GOTERM_BP_FAT	GO:0008544	0.0210597	GO:0008544~epidermis development	9	1.7341	287899, 25266, 84352, 84032, 85250, 85490, 25380, 29393, 117514	372	96	10405	2.62223	1	0.251183	31.2889
GOTERM_BP_FAT	GO:0001938	0.0210829	GO:0001938~positive regulation of endothelial cell proliferation	4	0.770713	24770, 25584, 305843, 24772	372	17	10405	6.58128	1	0.250245	31.3176
GOTERM_BP_FAT	GO:0010952	0.0212801	GO:0010952~positive regulation of peptidase activity	6	1.15607	25584, 25505, 24237, 156117, 25439, 24577	372	45	10405	3.72939	1	0.251109	31.5612
GOTERM_BP_FAT	GO:0043280	0.0212801	GO:0043280~positive regulation of caspase activity	6	1.15607	25584, 25505, 24237, 156117, 25439, 24577	372	45	10405	3.72939	1	0.251109	31.5612
GOTERM_BP_FAT	GO:0002694	0.0218345	GO:0002694~regulation of leukocyte activation	12	2.31214	287437, 309621, 294274, 498666, 25145, 29469, 25361, 64513, 64157, 25599, 24451, 116591	372	154	10405	2.17951	1	0.255605	32.2415
GOTERM_BP_FAT	GO:0002822	0.0226364	GO:0002822~regulation of adaptive immune response based on somatic recombination of immune receptors built from immunoglobulin superfamily domains	7	1.34875	287437, 498666, 498276, 24974, 24973, 25145, 295279, 116591	372	62	10405	3.15795	1	0.262516	33.2141
GOTERM_BP_FAT	GO:0045637	0.0226364	GO:0045637~regulation of myeloid cell differentiation	7	1.34875	54231, 50662, 360918, 78965, 288689, 362634, 25587	372	62	10405	3.15795	1	0.262516	33.2141
GOTERM_BP_FAT	GO:0002819	0.0226364	GO:0002819~regulation of adaptive immune response	7	1.34875	287437, 498666, 498276, 24974, 24973, 25145, 295279, 116591	372	62	10405	3.15795	1	0.262516	33.2141
GOTERM_BP_FAT	GO:0051247	0.0226621	GO:0051247~positive regulation of protein metabolic process	15	2.89017	84489, 291983, 24392, 25236, 29427, 78965, 25728, 29251, 58852, 24968, 24967, 25145, 170897, 114111, 64157	372	216	10405	1.94239	1	0.261578	33.2451
GOTERM_MF_FAT	GO:0005506	0.0274155	GO:0005506~iron ion binding	16	3.08285	66021, 362732, 25086, 170520, 24616, 301517, 24825, 79129, 300901, 25527, 25429, 25053, 25426, 497811, 24250, 24451	363	244	10195	1.84167	1	0.310727	33.6031
GOTERM_BP_FAT	GO:0006022	0.0232002	GO:0006022~aminoglycan metabolic process	6	1.15607	365583, 50693, 89824, 54404, 29139, 25181	372	46	10405	3.64832	1	0.265732	33.8901
GOTERM_BP_FAT	GO:0050777	0.0233939	GO:0050777~negative regulation of immune response	5	0.963391	24974, 24973, 29326, 84032, 295703, 116591	372	31	10405	4.51136	1	0.266445	34.1209
GOTERM_BP_FAT	GO:0051702	0.0236428	GO:0051702~interaction with symbiont	3	0.578035	29326, 25464, 24186	372	7	10405	11.9873	1	0.267689	34.4163
GOTERM_BP_FAT	GO:0030889	0.0236428	GO:0030889~negative regulation of B cell proliferation	3	0.578035	25145, 64513, 116591	372	7	10405	11.9873	1	0.267689	34.4163
GOTERM_BP_FAT	GO:0050665	0.0236428	GO:0050665~hydrogen peroxide biosynthetic process	3	0.578035	79129, 66021, 114553	372	7	10405	11.9873	1	0.267689	34.4163
GOTERM_BP_FAT	GO:0002883	0.0236428	GO:0002883~regulation of hypersensitivity	3	0.578035	498276, 295279, 116591	372	7	10405	11.9873	1	0.267689	34.4163
GOTERM_BP_FAT	GO:0031650	0.0236428	GO:0031650~regulation of heat generation	3	0.578035	57301, 24653, 117029	372	7	10405	11.9873	1	0.267689	34.4163
GOTERM_BP_FAT	GO:0002864	0.0236428	GO:0002864~regulation of acute inflammatory response to antigenic stimulus	3	0.578035	498276, 295279, 116591	372	7	10405	11.9873	1	0.267689	34.4163
GOTERM_BP_FAT	GO:0048839	0.0236888	GO:0048839~inner ear development	8	1.54143	84489, 24388, 25266, 25654, 266813, 29577, 25267, 25717	372	80	10405	2.79704	1	0.266947	34.4708
GOTERM_MF_FAT	GO:0032403	0.0289027	GO:0032403~protein complex binding	14	2.6975	311061, 85496, 83781, 25464, 25361, 81750, 29558, 304966, 29543, 64032, 498276, 84032, 295279, 116591	363	203	10195	1.93692	1	0.318786	35.0832
GOTERM_BP_FAT	GO:0051017	0.0246452	GO:0051017~actin filament bundle formation	4	0.770713	29427, 306071, 85246, 25043	372	18	10405	6.21565	1	0.274981	35.5934
GOTERM_BP_FAT	GO:0010043	0.0246452	GO:0010043~response to zinc ion	4	0.770713	25455, 54231, 24190, 25383	372	18	10405	6.21565	1	0.274981	35.5934
GOTERM_BP_FAT	GO:0009620	0.0246452	GO:0009620~response to fungus	4	0.770713	502902, 310553, 114553, 64157	372	18	10405	6.21565	1	0.274981	35.5934
GOTERM_BP_FAT	GO:0043085	0.0246459	GO:0043085~positive regulation of catalytic activity	24	4.62428	25584, 291983, 24929, 305843, 25505, 24237, 156117, 78965, 282838, 24190, 29543, 24837, 25728, 58852, 56083, 24968, 24967, 25439, 25145, 24577, 170897, 171111, 25717, 25599	372	417	10405	1.60981	1	0.273785	35.5942
GOTERM_BP_FAT	GO:0048585	0.0248274	GO:0048585~negative regulation of response to stimulus	9	1.7341	85496, 25353, 24974, 24973, 29326, 50566, 84032, 25380, 295703, 116591	372	99	10405	2.54277	1	0.274317	35.8051
GOTERM_BP_FAT	GO:0043123	0.0251666	GO:0043123~positive regulation of I-kappaB kinase/NF-kappaB cascade	8	1.54143	24392, 25166, 56083, 56646, 25439, 64157, 24451, 65161	372	81	10405	2.76251	1	0.27633	36.1976
GOTERM_CC_FAT	GO:0031674	0.0336146	GO:0031674~I band	6	1.15607	25420, 64362, 290704, 114108, 63839, 313582	378	45	9364	3.303	0.999966	0.267929	36.6913
GOTERM_BP_FAT	GO:0031589	0.0260335	GO:0031589~cell-substrate adhesion	7	1.34875	311061, 64032, 298941, 84032, 498564, 25724, 25661	372	64	10405	3.05927	1	0.283237	37.1906
GOTERM_BP_FAT	GO:0002520	0.0266289	GO:0002520~immune system development	16	3.08285	54231, 78965, 252856, 170929, 57301, 294274, 50662, 304988, 171575, 25231, 497985, 116510, 25145, 288689, 25599, 25587	372	242	10405	1.84928	1	0.287524	37.8642
GOTERM_MF_FAT	GO:0008083	0.0322747	GO:0008083~growth factor activity	10	1.92678	29313, 84489, 64032, 25266, 78965, 289316, 171493, 25717, 79216, 114111	363	124	10195	2.26495	1	0.343001	38.326
GOTERM_BP_FAT	GO:0030162	0.0273678	GO:0030162~regulation of proteolysis	6	1.15607	29543, 25728, 116510, 295703, 292734, 155012	372	48	10405	3.4963	1	0.29305	38.6905
GOTERM_BP_FAT	GO:0002696	0.0275868	GO:0002696~positive regulation of leukocyte activation	9	1.7341	287437, 309621, 294274, 498666, 25145, 29469, 25361, 64157, 25599	372	101	10405	2.49241	1	0.293804	38.9335
GOTERM_BP_FAT	GO:0006801	0.0285109	GO:0006801~superoxide metabolic process	4	0.770713	79129, 25352, 66021, 114553	372	19	10405	5.88851	1	0.300854	39.9485
GOTERM_BP_FAT	GO:0002763	0.0285109	GO:0002763~positive regulation of myeloid leukocyte differentiation	4	0.770713	54231, 50662, 78965, 25587	372	19	10405	5.88851	1	0.300854	39.9485
GOTERM_BP_FAT	GO:0045639	0.0287871	GO:0045639~positive regulation of myeloid cell differentiation	5	0.963391	54231, 50662, 78965, 288689, 25587	372	33	10405	4.23794	1	0.302062	40.2489
GOTERM_BP_FAT	GO:0031099	0.0290433	GO:0031099~regeneration	9	1.7341	24770, 25728, 24392, 81660, 171154, 170568, 300691, 296654, 24772	372	102	10405	2.46798	1	0.303081	40.5261
GOTERM_CC_FAT	GO:0043020	0.0385376	GO:0043020~NADPH oxidase complex	3	0.578035	79129, 66021, 114553	378	8	9364	9.28968	0.999993	0.293844	40.8699
GOTERM_BP_FAT	GO:0055114	0.0297453	GO:0055114~oxidation reduction	27	5.20231	29473, 289456, 286921, 66021, 362732, 25086, 24616, 301517, 24172, 79129, 300901, 25429, 25053, 25426, 497811, 24533, 25116, 266603, 24914, 29326, 314438, 25352, 315714, 295458, 25256, 65029, 24451	372	493	10405	1.53185	1	0.307975	41.2797
GOTERM_BP_FAT	GO:0010212	0.0297536	GO:0010212~response to ionizing radiation	7	1.34875	24770, 25491, 24646, 25361, 25380, 83584, 25383	372	66	10405	2.96656	1	0.306803	41.2886
GOTERM_BP_FAT	GO:0010740	0.0302748	GO:0010740~positive regulation of protein kinase cascade	12	2.31214	84489, 29543, 25584, 24392, 25166, 56083, 56646, 25439, 171111, 64157, 24451, 65161	372	162	10405	2.07188	1	0.310059	41.8421
GOTERM_BP_FAT	GO:0032967	0.0307894	GO:0032967~positive regulation of collagen biosynthetic process	3	0.578035	29251, 25439, 25717	372	8	10405	10.4889	1	0.313215	42.3839
GOTERM_BP_FAT	GO:0002902	0.0307894	GO:0002902~regulation of B cell apoptosis	3	0.578035	25145, 24577, 64157	372	8	10405	10.4889	1	0.313215	42.3839
GOTERM_BP_FAT	GO:0045649	0.0307894	GO:0045649~regulation of macrophage differentiation	3	0.578035	78965, 362634, 25587	372	8	10405	10.4889	1	0.313215	42.3839
GOTERM_BP_FAT	GO:0001909	0.0307894	GO:0001909~leukocyte mediated cytotoxicity	3	0.578035	114553, 295279, 116591	372	8	10405	10.4889	1	0.313215	42.3839
GOTERM_BP_FAT	GO:0010714	0.0307894	GO:0010714~positive regulation of collagen metabolic process	3	0.578035	29251, 25439, 25717	372	8	10405	10.4889	1	0.313215	42.3839
GOTERM_BP_FAT	GO:0030595	0.0317378	GO:0030595~leukocyte chemotaxis	5	0.963391	24770, 57301, 360918, 29469, 116591	372	34	10405	4.1133	1	0.319979	43.3697
GOTERM_BP_FAT	GO:0043281	0.0317379	GO:0043281~regulation of caspase activity	7	1.34875	25584, 25505, 24237, 156117, 25439, 24577, 170929	372	67	10405	2.92228	1	0.318725	43.3699
GOTERM_BP_FAT	GO:0002699	0.0319832	GO:0002699~positive regulation of immune effector process	6	1.15607	498276, 24974, 24973, 25145, 29469, 295279, 116591	372	50	10405	3.35645	1	0.319523	43.6223
GOTERM_BP_FAT	GO:0048705	0.0321137	GO:0048705~skeletal system morphogenesis	9	1.7341	64032, 25654, 266813, 497985, 24577, 25267, 24250, 25717, 29393	372	104	10405	2.42052	1	0.319363	43.7562
GOTERM_MF_FAT	GO:0016504	0.038371	GO:0016504~peptidase activator activity	3	0.578035	81707, 25661, 315191	363	9	10195	9.3618	1	0.387576	43.8085
GOTERM_MF_FAT	GO:0019203	0.038371	GO:0019203~carbohydrate phosphatase activity	3	0.578035	114508, 24362, 25634	363	9	10195	9.3618	1	0.387576	43.8085
GOTERM_BP_FAT	GO:0009967	0.0322757	GO:0009967~positive regulation of signal transduction	17	3.27553	84489, 25584, 266813, 24392, 25236, 78965, 29543, 25166, 56083, 56646, 25439, 25145, 29469, 171111, 64157, 65161, 24451	372	270	10405	1.7611	1	0.319465	43.9219
GOTERM_BP_FAT	GO:0048008	0.0326783	GO:0048008~platelet-derived growth factor receptor signaling pathway	4	0.770713	25692, 25266, 25267, 117514	372	20	10405	5.59409	1	0.321538	44.3317
GOTERM_BP_FAT	GO:0050867	0.0337291	GO:0050867~positive regulation of cell activation	9	1.7341	287437, 309621, 294274, 498666, 25145, 29469, 25361, 64157, 25599	372	105	10405	2.39747	1	0.328838	45.3884
GOTERM_BP_FAT	GO:0007398	0.0337291	GO:0007398~ectoderm development	9	1.7341	287899, 25266, 84352, 84032, 85250, 85490, 25380, 29393, 117514	372	105	10405	2.39747	1	0.328838	45.3884
GOTERM_BP_FAT	GO:0010604	0.0340965	GO:0010604~positive regulation of macromolecule metabolic process	38	7.32177	25266, 29427, 78965, 29577, 25728, 498666, 306330, 29251, 362268, 24253, 24968, 24967, 64513, 170897, 25267, 64157, 116591, 54267, 84489, 360918, 291983, 24392, 25236, 117034, 252856, 287437, 25492, 50662, 81524, 58852, 25231, 25439, 25145, 288689, 24577, 25717, 114111, 58954	372	764	10405	1.3912	1	0.330544	45.7533
GOTERM_BP_FAT	GO:0042476	0.0344623	GO:0042476~odontogenesis	6	1.15607	54231, 298941, 266803, 78965, 25267, 29393	372	51	10405	3.29064	1	0.332218	46.1144
GOTERM_BP_FAT	GO:0006800	0.0344623	GO:0006800~oxygen and reactive oxygen species metabolic process	6	1.15607	79129, 25352, 25420, 66021, 114553, 25145	372	51	10405	3.29064	1	0.332218	46.1144
GOTERM_MF_FAT	GO:0016894	0.0414671	GO:0016894~endonuclease activity, active with either ribo- or deoxyribonucleic acids and producing 3'-phosphomonoesters	4	0.770713	171575, 305843, 305842, 56759	363	22	10195	5.10644	1	0.405293	46.4157
GOTERM_MF_FAT	GO:0004364	0.0414671	GO:0004364~glutathione transferase activity	4	0.770713	24424, 24426, 24423, 171341	363	22	10195	5.10644	1	0.405293	46.4157
GOTERM_BP_FAT	GO:0032846	0.0348594	GO:0032846~positive regulation of homeostatic process	5	0.963391	54231, 25353, 29251, 24653, 117029	372	35	10405	3.99578	1	0.334121	46.5038
GOTERM_BP_FAT	GO:0010243	0.0353988	GO:0010243~response to organic nitrogen	9	1.7341	24770, 24653, 24423, 156117, 171341, 170897, 300691, 24190, 83584	372	106	10405	2.37485	1	0.337119	47.0285
GOTERM_BP_FAT	GO:0052548	0.0359604	GO:0052548~regulation of endopeptidase activity	7	1.34875	25584, 25505, 24237, 156117, 25439, 24577, 170929	372	69	10405	2.83758	1	0.340251	47.5696
GOTERM_BP_FAT	GO:0007160	0.0370574	GO:0007160~cell-matrix adhesion	6	1.15607	311061, 64032, 84032, 498564, 25724, 25661	372	52	10405	3.22736	1	0.347456	48.6116
GOTERM_BP_FAT	GO:0007159	0.0371446	GO:0007159~leukocyte adhesion	4	0.770713	25464, 25145, 140914, 25361	372	21	10405	5.3277	1	0.34686	48.6935
GOTERM_BP_FAT	GO:0045429	0.0371446	GO:0045429~positive regulation of nitric oxide biosynthetic process	4	0.770713	310553, 29427, 25464, 64157	372	21	10405	5.3277	1	0.34686	48.6935
GOTERM_CC_FAT	GO:0005792	0.0486964	GO:0005792~microsome	16	3.08285	29473, 25315, 25086, 312086, 156117, 171341, 25634, 83808, 24190, 29172, 25429, 25053, 25426, 25256, 25116, 24451	378	233	9364	1.70111	1	0.349054	48.6983
GOTERM_CC_FAT	GO:0031988	0.0487501	GO:0031988~membrane-bounded vesicle	29	5.58767	25266, 24653, 289316, 81750, 297339, 295703, 81707, 24825, 361673, 25692, 79128, 116510, 170897, 56611, 29443, 360918, 24392, 54249, 24186, 170568, 81641, 25455, 25353, 29692, 25181, 114111, 25717, 25661, 25046	378	501	9364	1.43394	1	0.341556	48.7371
GOTERM_BP_FAT	GO:0043122	0.0372999	GO:0043122~regulation of I-kappaB kinase/NF-kappaB cascade	8	1.54143	24392, 25166, 56083, 56646, 25439, 64157, 24451, 65161	372	88	10405	2.54277	1	0.346787	48.8392
GOTERM_CC_FAT	GO:0043296	0.0490129	GO:0043296~apical junction complex	7	1.34875	245903, 304124, 65130, 24660, 290485, 81756, 65029	378	66	9364	2.62738	1	0.335572	48.9261
GOTERM_MF_FAT	GO:0016209	0.0446756	GO:0016209~antioxidant activity	5	0.963391	25352, 25728, 29326, 360577, 170520	363	38	10195	3.69545	1	0.422695	48.9982
GOTERM_MF_FAT	GO:0004620	0.0448642	GO:0004620~phospholipase activity	6	1.15607	24913, 29692, 24653, 294422, 24451, 24530	363	55	10195	3.06386	1	0.417672	49.1463
GOTERM_CC_FAT	GO:0005770	0.0496297	GO:0005770~late endosome	6	1.15607	294274, 25728, 294273, 24392, 25599, 24825	378	50	9364	2.9727	1	0.331828	49.3672
GOTERM_BP_FAT	GO:0031348	0.0381528	GO:0031348~negative regulation of defense response	5	0.963391	24974, 24973, 29326, 25380, 295703, 116591	372	36	10405	3.88478	1	0.351976	49.6325
GOTERM_CC_FAT	GO:0005783	0.0505336	GO:0005783~endoplasmic reticulum	38	7.32177	25263, 66021, 114553, 25086, 362732, 156117, 171341, 25634, 24190, 24825, 300901, 25527, 501232, 314352, 25429, 297123, 25053, 25426, 25425, 25423, 25116, 304124, 25315, 303008, 360627, 24392, 291015, 365583, 25333, 314438, 83808, 29692, 29602, 25256, 29624, 311642, 25599, 24451	378	698	9364	1.34865	1	0.329824	50.0073
GOTERM_BP_FAT	GO:0042554	0.0386671	GO:0042554~superoxide anion generation	3	0.578035	79129, 66021, 114553	372	9	10405	9.32348	1	0.354564	50.1052
GOTERM_BP_FAT	GO:0048010	0.0386671	GO:0048010~vascular endothelial growth factor receptor signaling pathway	3	0.578035	24770, 25267, 114111	372	9	10405	9.32348	1	0.354564	50.1052
GOTERM_BP_FAT	GO:0032965	0.0386671	GO:0032965~regulation of collagen biosynthetic process	3	0.578035	29251, 25439, 25717	372	9	10405	9.32348	1	0.354564	50.1052
GOTERM_MF_FAT	GO:0050664	0.046858	GO:0050664~oxidoreductase activity, acting on NADH or NADPH, with oxygen as acceptor	3	0.578035	79129, 66021, 114553	363	10	10195	8.42562	1	0.425499	50.6879
GOTERM_MF_FAT	GO:0008234	0.0470972	GO:0008234~cysteine-type peptidase activity	8	1.54143	25166, 156117, 498690, 29175, 25425, 50654, 25423, 83584	363	93	10195	2.41595	1	0.420991	50.8699
GOTERM_CC_FAT	GO:0016327	0.0520933	GO:0016327~apicolateral plasma membrane	7	1.34875	245903, 304124, 65130, 24660, 290485, 81756, 65029	378	67	9364	2.58817	1	0.331408	51.0942
GOTERM_BP_FAT	GO:0002703	0.0405279	GO:0002703~regulation of leukocyte mediated immunity	7	1.34875	287437, 498276, 24974, 24973, 25145, 295279, 24451, 116591	372	71	10405	2.75765	1	0.367009	51.7808
GOTERM_BP_FAT	GO:0050870	0.0405279	GO:0050870~positive regulation of T cell activation	7	1.34875	309621, 294274, 498666, 25145, 25361, 64157, 25599	372	71	10405	2.75765	1	0.367009	51.7808
GOTERM_BP_FAT	GO:0010627	0.0406476	GO:0010627~regulation of protein kinase cascade	15	2.89017	84489, 25584, 24392, 29543, 25166, 56083, 56646, 25145, 25439, 24250, 171111, 64157, 363989, 65161, 24451	372	234	10405	1.79298	1	0.366597	51.8867
GOTERM_BP_FAT	GO:0007610	0.0415277	GO:0007610~behavior	22	4.23892	24388, 29415, 497942, 360918, 25266, 29443, 360616, 29538, 24186, 58949, 282838, 24172, 24772, 24770, 57301, 29397, 50662, 287561, 29469, 287910, 304900, 116591	372	392	10405	1.56977	1	0.371672	52.659
GOTERM_BP_FAT	GO:0007229	0.0416185	GO:0007229~integrin-mediated signaling pathway	5	0.963391	311061, 64032, 84032, 498564, 25724	372	37	10405	3.77979	1	0.37104	52.738
GOTERM_BP_FAT	GO:0002761	0.0416185	GO:0002761~regulation of myeloid leukocyte differentiation	5	0.963391	54231, 50662, 78965, 362634, 25587	372	37	10405	3.77979	1	0.37104	52.738
GOTERM_BP_FAT	GO:0051336	0.0418581	GO:0051336~regulation of hydrolase activity	15	2.89017	25584, 24929, 305843, 25505, 24237, 156117, 282838, 24190, 170929, 24837, 58852, 56083, 25439, 24577, 362850	372	235	10405	1.78535	1	0.371474	52.9459
GOTERM_BP_FAT	GO:0002698	0.0419061	GO:0002698~negative regulation of immune effector process	4	0.770713	24974, 24973, 295703, 24451, 116591	372	22	10405	5.08553	1	0.370545	52.9875
GOTERM_BP_FAT	GO:0006094	0.0419061	GO:0006094~gluconeogenesis	4	0.770713	114508, 24362, 24190, 25634	372	22	10405	5.08553	1	0.370545	52.9875
GOTERM_BP_FAT	GO:0046849	0.0419061	GO:0046849~bone remodeling	4	0.770713	85496, 29175, 497811, 25717	372	22	10405	5.08553	1	0.370545	52.9875
GOTERM_CC_FAT	GO:0030017	0.0552893	GO:0030017~sarcomere	7	1.34875	25420, 24837, 64362, 290704, 114108, 63839, 313582	378	68	9364	2.55011	1	0.341346	53.2534
GOTERM_BP_FAT	GO:0010647	0.0424483	GO:0010647~positive regulation of cell communication	18	3.46821	84489, 25584, 266813, 24392, 25236, 78965, 24770, 29543, 25166, 56083, 56646, 25439, 29469, 25145, 171111, 64157, 65161, 24451	372	302	10405	1.66711	1	0.373115	53.4543
GOTERM_CC_FAT	GO:0031252	0.0573569	GO:0031252~cell leading edge	10	1.92678	192203, 81818, 85247, 290704, 84018, 29427, 288689, 306071, 85246, 296654	378	122	9364	2.03053	1	0.345129	54.6029
GOTERM_MF_FAT	GO:0043167	0.0522382	GO:0043167~ion binding	104	20.0385	54410, 66021, 362732, 294141, 94339, 64195, 24172, 315191, 300901, 29251, 306330, 25527, 25429, 25426, 25423, 170897, 29443, 25333, 501203, 24186, 292734, 293653, 192262, 29319, 286960, 24451, 25434, 29473, 25086, 24653, 305843, 81750, 306071, 301517, 84020, 84395, 79129, 312705, 83467, 29276, 497811, 305494, 56611, 155012, 498185, 117033, 25352, 361991, 316326, 293677, 83727, 288689, 311642, 256…	363	2515	10195	1.16138	1	0.449125	54.6334
GOTERM_MF_FAT	GO:0019955	0.0526061	GO:0019955~cytokine binding	7	1.34875	57301, 117022, 117029, 290655, 292734, 25717, 25599	363	76	10195	2.58681	1	0.445362	54.8922
GOTERM_BP_FAT	GO:0030203	0.0452565	GO:0030203~glycosaminoglycan metabolic process	5	0.963391	365583, 50693, 54404, 29139, 25181	372	38	10405	3.68032	1	0.39132	55.8032
GOTERM_BP_FAT	GO:0042246	0.0452565	GO:0042246~tissue regeneration	5	0.963391	24392, 81660, 171154, 170568, 296654	372	38	10405	3.68032	1	0.39132	55.8032
GOTERM_MF_FAT	GO:0048037	0.0541109	GO:0048037~cofactor binding	15	2.89017	29473, 266603, 66021, 29443, 25086, 24616, 24186, 24172, 295458, 497811, 25256, 24533, 24250, 25116, 65029	363	245	10195	1.71951	1	0.448849	55.9362
GOTERM_BP_FAT	GO:0051251	0.0457143	GO:0051251~positive regulation of lymphocyte activation	8	1.54143	287437, 309621, 294274, 498666, 25145, 25361, 64157, 25599	372	92	10405	2.43221	1	0.393136	56.1753
GOTERM_BP_FAT	GO:0040007	0.0464202	GO:0040007~growth	13	2.50482	81505, 24392, 81660, 25314, 29135, 78965, 289316, 170568, 25634, 29397, 171154, 25717, 296654	372	195	10405	1.8647	1	0.396604	56.7434
GOTERM_BP_FAT	GO:0000038	0.0469581	GO:0000038~very-long-chain fatty acid metabolic process	4	0.770713	50559, 24653, 29624, 170897	372	23	10405	4.86442	1	0.398906	57.1716
GOTERM_CC_FAT	GO:0042598	0.0616439	GO:0042598~vesicular fraction	16	3.08285	29473, 25315, 25086, 312086, 156117, 171341, 25634, 83808, 24190, 29172, 25429, 25053, 25426, 25256, 25116, 24451	378	241	9364	1.64465	1	0.359419	57.2869
GOTERM_BP_FAT	GO:0010712	0.047215	GO:0010712~regulation of collagen metabolic process	3	0.578035	29251, 25439, 25717	372	10	10405	8.39113	1	0.399317	57.3746
GOTERM_BP_FAT	GO:0045321	0.0479343	GO:0045321~leukocyte activation	13	2.50482	310553, 29427, 25464, 24772, 170929, 304966, 294274, 498276, 25231, 25145, 29469, 25599, 116591	372	196	10405	1.85518	1	0.402776	57.9385
GOTERM_BP_FAT	GO:0052547	0.0480398	GO:0052547~regulation of peptidase activity	7	1.34875	25584, 25505, 24237, 156117, 25439, 24577, 170929	372	74	10405	2.64585	1	0.402173	58.0205
GOTERM_BP_FAT	GO:0006461	0.0482014	GO:0006461~protein complex assembly	21	4.04624	25420, 360918, 24392, 29339, 305423, 305843, 25505, 25333, 85246, 24190, 79129, 294274, 24837, 293504, 56083, 24577, 29624, 64157, 296654, 25599, 362850	372	376	10405	1.56218	1	0.401942	58.146
GOTERM_BP_FAT	GO:0070271	0.0482014	GO:0070271~protein complex biogenesis	21	4.04624	25420, 360918, 24392, 29339, 305423, 305843, 25505, 25333, 85246, 24190, 79129, 294274, 24837, 293504, 56083, 24577, 29624, 64157, 296654, 25599, 362850	372	376	10405	1.56218	1	0.401942	58.146
GOTERM_BP_FAT	GO:0010648	0.0485203	GO:0010648~negative regulation of cell communication	14	2.6975	85496, 65164, 25236, 266803, 29543, 54290, 50566, 25429, 25231, 64513, 363989, 25717, 316742, 315761	372	218	10405	1.79627	1	0.402738	58.3925
GOTERM_BP_FAT	GO:0045765	0.0486137	GO:0045765~regulation of angiogenesis	6	1.15607	25584, 50662, 360918, 170897, 64157, 114111	372	56	10405	2.99683	1	0.402065	58.4645
GOTERM_BP_FAT	GO:0030036	0.0505296	GO:0030036~actin cytoskeleton organization	11	2.11946	24837, 25266, 305843, 114108, 29427, 299145, 306071, 85246, 25043, 296654, 313582	372	155	10405	1.985	1	0.413079	59.9147
GOTERM_MF_FAT	GO:0051015	0.0607586	GO:0051015~actin filament binding	5	0.963391	29427, 306071, 85246, 56611, 25123	363	42	10195	3.3435	1	0.482781	60.2847
GOTERM_BP_FAT	GO:0051592	0.0517996	GO:0051592~response to calcium ion	6	1.15607	361991, 24837, 24653, 25333, 117514, 25383	372	57	10405	2.94426	1	0.419793	60.8496
GOTERM_BP_FAT	GO:0006928	0.0520947	GO:0006928~cell motion	21	4.04624	360918, 24392, 25464, 25361, 81707, 24772, 24770, 282836, 57301, 25692, 64032, 360715, 117029, 83467, 29469, 85490, 25145, 287910, 25406, 304900, 116591	372	379	10405	1.54981	1	0.420339	61.0639
GOTERM_BP_FAT	GO:0032268	0.0520947	GO:0032268~regulation of cellular protein metabolic process	21	4.04624	85496, 84489, 25266, 291983, 29427, 78965, 295703, 29543, 25728, 29251, 58852, 29602, 24968, 24967, 116510, 25145, 116636, 170897, 24250, 64157, 114111	372	379	10405	1.54981	1	0.420339	61.0639
GOTERM_BP_FAT	GO:0001658	0.0522952	GO:0001658~branching involved in ureteric bud morphogenesis	4	0.770713	25236, 50566, 25406, 252856	372	24	10405	4.66174	1	0.420294	61.2088
GOTERM_BP_FAT	GO:0030510	0.0522952	GO:0030510~regulation of BMP signaling pathway	4	0.770713	65164, 25236, 50566, 266803	372	24	10405	4.66174	1	0.420294	61.2088
GOTERM_BP_FAT	GO:0060675	0.0522952	GO:0060675~ureteric bud morphogenesis	4	0.770713	25236, 50566, 25406, 252856	372	24	10405	4.66174	1	0.420294	61.2088
GOTERM_MF_FAT	GO:0003779	0.0624612	GO:0003779~actin binding	13	2.50482	290704, 305843, 29427, 297339, 29547, 85246, 306071, 313582, 24837, 117029, 56611, 25123, 296654	363	206	10195	1.77238	1	0.486482	61.3321
GOTERM_BP_FAT	GO:0007565	0.0527649	GO:0007565~female pregnancy	8	1.54143	24571, 24653, 298941, 266803, 25053, 170897, 25717, 315191	372	95	10405	2.3554	1	0.421912	61.5464
GOTERM_CC_FAT	GO:0031982	0.0693426	GO:0031982~vesicle	32	6.1657	25266, 24653, 289316, 81750, 297339, 295703, 81707, 81756, 84020, 24825, 361673, 25692, 79128, 360903, 116510, 170897, 56611, 29443, 360918, 24392, 54249, 24186, 170568, 81641, 25455, 25353, 29692, 25181, 114111, 25717, 25046, 25661	378	585	9364	1.35508	1	0.388362	61.7416
GOTERM_BP_FAT	GO:0002705	0.0530478	GO:0002705~positive regulation of leukocyte mediated immunity	5	0.963391	498276, 24974, 24973, 25145, 295279, 116591	372	40	10405	3.4963	1	0.422368	61.7484
GOTERM_BP_FAT	GO:0002708	0.0530478	GO:0002708~positive regulation of lymphocyte mediated immunity	5	0.963391	498276, 24974, 24973, 25145, 295279, 116591	372	40	10405	3.4963	1	0.422368	61.7484
GOTERM_BP_FAT	GO:0006919	0.0530478	GO:0006919~activation of caspase activity	5	0.963391	25584, 25505, 24237, 25439, 24577	372	40	10405	3.4963	1	0.422368	61.7484
GOTERM_BP_FAT	GO:0030308	0.0534949	GO:0030308~negative regulation of cell growth	7	1.34875	85496, 25420, 25353, 79128, 50566, 171493, 316742	372	76	10405	2.57622	1	0.423823	62.0655
GOTERM_BP_FAT	GO:0051591	0.0551047	GO:0051591~response to cAMP	6	1.15607	25692, 25429, 192262, 24533, 24190, 29393	372	58	10405	2.89349	1	0.432281	63.1871
GOTERM_BP_FAT	GO:0006916	0.0561847	GO:0006916~anti-apoptosis	10	1.92678	24770, 25420, 25728, 498666, 293524, 24253, 361241, 24577, 170929, 25661	372	137	10405	2.04164	1	0.437431	63.9219
GOTERM_BP_FAT	GO:0051249	0.0561847	GO:0051249~regulation of lymphocyte activation	10	1.92678	287437, 309621, 294274, 498666, 25145, 25361, 64513, 64157, 25599, 116591	372	137	10405	2.04164	1	0.437431	63.9219
GOTERM_CC_FAT	GO:0016023	0.0735684	GO:0016023~cytoplasmic membrane-bounded vesicle	27	5.20231	25266, 24653, 289316, 81750, 297339, 295703, 81707, 24825, 361673, 25692, 79128, 116510, 170897, 56611, 29443, 360918, 24392, 54249, 24186, 170568, 25455, 29692, 25181, 114111, 25717, 25661, 25046	378	479	9364	1.39636	1	0.400184	64.0001
GOTERM_BP_FAT	GO:0048871	0.0563579	GO:0048871~multicellular organismal homeostasis	7	1.34875	24929, 24653, 29326, 29175, 78965, 25439, 497811	372	77	10405	2.54277	1	0.437164	64.0384
GOTERM_BP_FAT	GO:0019748	0.0563579	GO:0019748~secondary metabolic process	7	1.34875	297073, 266603, 293504, 25426, 24533, 24190, 24172	372	77	10405	2.54277	1	0.437164	64.0384
GOTERM_BP_FAT	GO:0006090	0.0571996	GO:0006090~pyruvate metabolic process	5	0.963391	114508, 24362, 24533, 24190, 25634	372	41	10405	3.41103	1	0.440825	64.5998
GOTERM_BP_FAT	GO:0046165	0.0571996	GO:0046165~alcohol biosynthetic process	5	0.963391	114508, 24362, 58949, 24190, 25634	372	41	10405	3.41103	1	0.440825	64.5998
GOTERM_BP_FAT	GO:0045926	0.0578246	GO:0045926~negative regulation of growth	8	1.54143	85496, 25420, 25353, 79128, 25236, 50566, 171493, 316742	372	97	10405	2.30684	1	0.443181	65.0113
GOTERM_BP_FAT	GO:0048146	0.057911	GO:0048146~positive regulation of fibroblast proliferation	4	0.770713	25266, 25267, 170897, 316742	372	25	10405	4.47527	1	0.442397	65.0678
GOTERM_BP_FAT	GO:0046456	0.057911	GO:0046456~icosanoid biosynthetic process	4	0.770713	25527, 29624, 170897, 25599	372	25	10405	4.47527	1	0.442397	65.0678
GOTERM_MF_FAT	GO:0004528	0.0697578	GO:0004528~phosphodiesterase I activity	2	0.385356	85496, 54410	363	2	10195	28.0854	1	0.52017	65.5363
GOTERM_MF_FAT	GO:0042132	0.0697578	GO:0042132~fructose 1,6-bisphosphate 1-phosphatase activity	2	0.385356	114508, 24362	363	2	10195	28.0854	1	0.52017	65.5363
GOTERM_MF_FAT	GO:0030881	0.0697578	GO:0030881~beta-2-microglobulin binding	2	0.385356	24974, 24973, 29558	363	2	10195	28.0854	1	0.52017	65.5363
GOTERM_MF_FAT	GO:0051076	0.0697578	GO:0051076~Gram-positive bacterial binding	2	0.385356	310553, 170568	363	2	10195	28.0854	1	0.52017	65.5363
GOTERM_BP_FAT	GO:0032355	0.0593115	GO:0032355~response to estradiol stimulus	7	1.34875	25420, 25266, 25380, 25267, 83584, 117514, 84395	372	78	10405	2.51017	1	0.449168	65.9721
GOTERM_CC_FAT	GO:0005607	0.0789044	GO:0005607~laminin-2 complex	2	0.385356	298941, 192362	378	2	9364	24.7725	1	0.415979	66.6757
GOTERM_CC_FAT	GO:0005584	0.0789044	GO:0005584~collagen type I	2	0.385356	84352, 29393	378	2	9364	24.7725	1	0.415979	66.6757
GOTERM_BP_FAT	GO:0007179	0.0615205	GO:0007179~transforming growth factor beta receptor signaling pathway	5	0.963391	24770, 25266, 84352, 84032, 292734	372	42	10405	3.32981	1	0.460351	67.3538
GOTERM_BP_FAT	GO:0009615	0.0615205	GO:0009615~response to virus	5	0.963391	286918, 170496, 24575, 293624, 25383	372	42	10405	3.32981	1	0.460351	67.3538
GOTERM_CC_FAT	GO:0031410	0.0813465	GO:0031410~cytoplasmic vesicle	30	5.78035	25266, 24653, 289316, 81750, 297339, 295703, 81707, 81756, 24825, 84020, 361673, 25692, 79128, 360903, 116510, 170897, 56611, 29443, 360918, 24392, 54249, 24186, 170568, 25455, 29692, 25181, 114111, 25717, 25661, 25046	378	550	9364	1.35123	1	0.419216	67.8378
GOTERM_BP_FAT	GO:0007178	0.0623558	GO:0007178~transmembrane receptor protein serine/threonine kinase signaling pathway	7	1.34875	24770, 25266, 79210, 84352, 84032, 292734, 25717	372	79	10405	2.47839	1	0.463696	67.8623
GOTERM_MF_FAT	GO:0019825	0.0756088	GO:0019825~oxygen binding	4	0.770713	25086, 170520, 25426, 24186	363	28	10195	4.0122	1	0.543819	68.5954
GOTERM_MF_FAT	GO:0008034	0.0756088	GO:0008034~lipoprotein binding	4	0.770713	310553, 25728, 497942, 140914	363	28	10195	4.0122	1	0.543819	68.5954
GOTERM_MF_FAT	GO:0004522	0.0757652	GO:0004522~pancreatic ribonuclease activity	3	0.578035	305843, 305842, 56759	363	13	10195	6.48125	1	0.53858	68.6736
GOTERM_BP_FAT	GO:0019319	0.0637988	GO:0019319~hexose biosynthetic process	4	0.770713	114508, 24362, 24190, 25634	372	26	10405	4.30314	1	0.470322	68.7232
GOTERM_BP_FAT	GO:0045428	0.0637988	GO:0045428~regulation of nitric oxide biosynthetic process	4	0.770713	310553, 29427, 25464, 64157	372	26	10405	4.30314	1	0.470322	68.7232
GOTERM_BP_FAT	GO:0030888	0.0637988	GO:0030888~regulation of B cell proliferation	4	0.770713	498666, 25145, 64513, 116591	372	26	10405	4.30314	1	0.470322	68.7232
GOTERM_BP_FAT	GO:0002889	0.0637988	GO:0002889~regulation of immunoglobulin mediated immune response	4	0.770713	287437, 498276, 295279, 116591	372	26	10405	4.30314	1	0.470322	68.7232
GOTERM_BP_FAT	GO:0002712	0.0637988	GO:0002712~regulation of B cell mediated immunity	4	0.770713	287437, 498276, 295279, 116591	372	26	10405	4.30314	1	0.470322	68.7232
GOTERM_BP_FAT	GO:0002064	0.0637988	GO:0002064~epithelial cell development	4	0.770713	24392, 24646, 25231, 85251	372	26	10405	4.30314	1	0.470322	68.7232
GOTERM_BP_FAT	GO:0006636	0.0637988	GO:0006636~unsaturated fatty acid biosynthetic process	4	0.770713	25527, 29624, 170897, 25599	372	26	10405	4.30314	1	0.470322	68.7232
GOTERM_BP_FAT	GO:0032270	0.0650286	GO:0032270~positive regulation of cellular protein metabolic process	13	2.50482	84489, 291983, 29427, 78965, 25728, 29251, 58852, 24968, 24967, 25145, 170897, 114111, 64157	372	206	10405	1.76512	1	0.47568	69.4397
GOTERM_CC_FAT	GO:0005791	0.0850064	GO:0005791~rough endoplasmic reticulum	4	0.770713	66021, 114553, 24190, 25116	378	26	9364	3.81115	1	0.427126	69.5093
GOTERM_BP_FAT	GO:0006633	0.0657347	GO:0006633~fatty acid biosynthetic process	6	1.15607	25527, 362732, 314438, 29624, 170897, 25599	372	61	10405	2.75119	1	0.478161	69.8441
GOTERM_BP_FAT	GO:0030204	0.0660942	GO:0030204~chondroitin sulfate metabolic process	3	0.578035	365583, 29139, 25181	372	12	10405	6.99261	1	0.478774	70.048
GOTERM_BP_FAT	GO:0001516	0.0660942	GO:0001516~prostaglandin biosynthetic process	3	0.578035	25527, 170897, 25599	372	12	10405	6.99261	1	0.478774	70.048
GOTERM_BP_FAT	GO:0002891	0.0660942	GO:0002891~positive regulation of immunoglobulin mediated immune response	3	0.578035	498276, 295279, 116591	372	12	10405	6.99261	1	0.478774	70.048
GOTERM_BP_FAT	GO:0002714	0.0660942	GO:0002714~positive regulation of B cell mediated immunity	3	0.578035	498276, 295279, 116591	372	12	10405	6.99261	1	0.478774	70.048
GOTERM_BP_FAT	GO:0046457	0.0660942	GO:0046457~prostanoid biosynthetic process	3	0.578035	25527, 170897, 25599	372	12	10405	6.99261	1	0.478774	70.048
GOTERM_BP_FAT	GO:0070228	0.0660942	GO:0070228~regulation of lymphocyte apoptosis	3	0.578035	25145, 24577, 64157	372	12	10405	6.99261	1	0.478774	70.048
GOTERM_BP_FAT	GO:0045723	0.0660942	GO:0045723~positive regulation of fatty acid biosynthetic process	3	0.578035	24653, 58852, 25380	372	12	10405	6.99261	1	0.478774	70.048
GOTERM_BP_FAT	GO:0030029	0.0664372	GO:0030029~actin filament-based process	11	2.11946	24837, 25266, 305843, 114108, 29427, 299145, 306071, 85246, 25043, 296654, 313582	372	163	10405	1.88758	1	0.479295	70.2414
GOTERM_MF_FAT	GO:0005543	0.0794769	GO:0005543~phospholipid binding	9	1.7341	25728, 25584, 114553, 29692, 25380, 58949, 56611, 24190, 363989	363	126	10195	2.0061	1	0.550501	70.4767
GOTERM_CC_FAT	GO:0044449	0.0892728	GO:0044449~contractile fiber part	7	1.34875	25420, 24837, 64362, 290704, 114108, 63839, 313582	378	77	9364	2.25204	1	0.436974	71.3562
GOTERM_BP_FAT	GO:0007167	0.0688436	GO:0007167~enzyme linked receptor protein signaling pathway	15	2.89017	84489, 25266, 292734, 24770, 25692, 64032, 79210, 58852, 84352, 84032, 116636, 25267, 25717, 117514, 114111	372	253	10405	1.65833	1	0.490587	71.5651
GOTERM_BP_FAT	GO:0002706	0.0695153	GO:0002706~regulation of lymphocyte mediated immunity	6	1.15607	287437, 498276, 24974, 24973, 25145, 295279, 116591	372	62	10405	2.70682	1	0.492744	71.9246
GOTERM_BP_FAT	GO:0006029	0.0699511	GO:0006029~proteoglycan metabolic process	4	0.770713	25654, 365583, 29139, 25181	372	27	10405	4.14377	1	0.493674	72.1555
GOTERM_BP_FAT	GO:0045766	0.0699511	GO:0045766~positive regulation of angiogenesis	4	0.770713	25584, 50662, 170897, 64157	372	27	10405	4.14377	1	0.493674	72.1555
GOTERM_BP_FAT	GO:0002524	0.0700438	GO:0002524~hypersensitivity	2	0.385356	295279, 116591	372	2	10405	27.9704	1	0.49285	72.2044
GOTERM_BP_FAT	GO:0060763	0.0700438	GO:0060763~mammary duct terminal end bud growth	2	0.385356	29397, 78965	372	2	10405	27.9704	1	0.49285	72.2044
GOTERM_BP_FAT	GO:0042465	0.0700438	GO:0042465~kinesis	2	0.385356	24770, 29538	372	2	10405	27.9704	1	0.49285	72.2044
GOTERM_BP_FAT	GO:0002752	0.0700438	GO:0002752~cell surface pattern recognition receptor signaling pathway	2	0.385356	502902, 310553	372	2	10405	27.9704	1	0.49285	72.2044
GOTERM_BP_FAT	GO:0002438	0.0700438	GO:0002438~acute inflammatory response to antigenic stimulus	2	0.385356	295279, 116591	372	2	10405	27.9704	1	0.49285	72.2044
GOTERM_BP_FAT	GO:0001794	0.0700438	GO:0001794~type IIa hypersensitivity	2	0.385356	295279, 116591	372	2	10405	27.9704	1	0.49285	72.2044
GOTERM_BP_FAT	GO:0002445	0.0700438	GO:0002445~type II hypersensitivity	2	0.385356	295279, 116591	372	2	10405	27.9704	1	0.49285	72.2044
GOTERM_BP_FAT	GO:0042466	0.0700438	GO:0042466~chemokinesis	2	0.385356	24770, 29538	372	2	10405	27.9704	1	0.49285	72.2044
GOTERM_BP_FAT	GO:0001788	0.0700438	GO:0001788~antibody-dependent cellular cytotoxicity	2	0.385356	295279, 116591	372	2	10405	27.9704	1	0.49285	72.2044
GOTERM_BP_FAT	GO:0006601	0.0700438	GO:0006601~creatine biosynthetic process	2	0.385356	81660, 25257	372	2	10405	27.9704	1	0.49285	72.2044
GOTERM_BP_FAT	GO:0016049	0.0706632	GO:0016049~cell growth	5	0.963391	81505, 25314, 29135, 289316, 25717	372	44	10405	3.17846	1	0.494705	72.529
GOTERM_MF_FAT	GO:0008289	0.0845843	GO:0008289~lipid binding	18	3.46821	25584, 114553, 299270, 24186, 25380, 58949, 282838, 24190, 25728, 29692, 58852, 24423, 29469, 29624, 296371, 56611, 25116, 363989	363	333	10195	1.51813	1	0.568109	72.8001
GOTERM_MF_FAT	GO:0043169	0.0863512	GO:0043169~cation binding	100	19.2678	54410, 66021, 362732, 94339, 64195, 315191, 24172, 300901, 29251, 306330, 25527, 25429, 25426, 170897, 29443, 25333, 501203, 24186, 292734, 293653, 192262, 29319, 286960, 24451, 25434, 29473, 25086, 24653, 305843, 81750, 306071, 301517, 84395, 84020, 79129, 312705, 83467, 29276, 497811, 305494, 56611, 155012, 498185, 117033, 25352, 361991, 316326, 293677, 83727, 288689, 311642, 25661, 445415, 651…	363	2465	10195	1.13937	1	0.57015	73.5633
GOTERM_MF_FAT	GO:0016298	0.0889397	GO:0016298~lipase activity	6	1.15607	24913, 29692, 24653, 294422, 24451, 24530	363	67	10195	2.51511	1	0.575667	74.6455
GOTERM_BP_FAT	GO:0001654	0.0753514	GO:0001654~eye development	9	1.7341	304021, 54267, 25420, 266603, 85250, 85490, 117034, 83584, 316742	372	124	10405	2.03011	1	0.516642	74.8725
GOTERM_BP_FAT	GO:0045471	0.0754407	GO:0045471~response to ethanol	7	1.34875	24770, 25455, 25728, 156117, 296654, 24172, 25383	372	83	10405	2.35895	1	0.515766	74.9152
GOTERM_BP_FAT	GO:0005976	0.0754407	GO:0005976~polysaccharide metabolic process	7	1.34875	365583, 50693, 89824, 54404, 29139, 25181, 25634	372	83	10405	2.35895	1	0.515766	74.9152
GOTERM_BP_FAT	GO:0001101	0.0754811	GO:0001101~response to acid	5	0.963391	24770, 24423, 24250, 24190, 296654	372	45	10405	3.10783	1	0.514659	74.9345
GOTERM_BP_FAT	GO:0046890	0.0754811	GO:0046890~regulation of lipid biosynthetic process	5	0.963391	25728, 25266, 24653, 58852, 25380	372	45	10405	3.10783	1	0.514659	74.9345
GOTERM_MF_FAT	GO:0048029	0.0898263	GO:0048029~monosaccharide binding	5	0.963391	171134, 291327, 56646, 24362, 24190	363	48	10195	2.92556	1	0.57381	75.0066
GOTERM_BP_FAT	GO:0010171	0.0763201	GO:0010171~body morphogenesis	3	0.578035	25236, 25267, 29393	372	13	10405	6.45471	1	0.517401	75.3326
GOTERM_BP_FAT	GO:0050869	0.0763201	GO:0050869~negative regulation of B cell activation	3	0.578035	25145, 64513, 116591	372	13	10405	6.45471	1	0.517401	75.3326
GOTERM_BP_FAT	GO:0060324	0.0763201	GO:0060324~face development	3	0.578035	266603, 25267, 29393	372	13	10405	6.45471	1	0.517401	75.3326
GOTERM_BP_FAT	GO:0060191	0.0774288	GO:0060191~regulation of lipase activity	6	1.15607	24929, 58852, 305843, 56083, 25439, 362850	372	64	10405	2.62223	1	0.521391	75.8494
GOTERM_BP_FAT	GO:0031668	0.0774288	GO:0031668~cellular response to extracellular stimulus	6	1.15607	29427, 24186, 24533, 170897, 24190, 24451	372	64	10405	2.62223	1	0.521391	75.8494
GOTERM_BP_FAT	GO:0045792	0.078938	GO:0045792~negative regulation of cell size	7	1.34875	85496, 25420, 25353, 79128, 50566, 171493, 316742	372	84	10405	2.33087	1	0.527202	76.5365
GOTERM_BP_FAT	GO:0002274	0.0804602	GO:0002274~myeloid leukocyte activation	5	0.963391	310553, 498276, 29427, 29469, 116591	372	46	10405	3.04026	1	0.532972	77.2109
GOTERM_BP_FAT	GO:0045088	0.0804602	GO:0045088~regulation of innate immune response	5	0.963391	502902, 310553, 24974, 24973, 29469, 295703	372	46	10405	3.04026	1	0.532972	77.2109
GOTERM_BP_FAT	GO:0016053	0.0809947	GO:0016053~organic acid biosynthetic process	9	1.7341	25527, 362732, 25429, 24616, 314438, 29624, 170897, 24250, 25599	372	126	10405	1.99789	1	0.534134	77.4433
GOTERM_BP_FAT	GO:0046394	0.0809947	GO:0046394~carboxylic acid biosynthetic process	9	1.7341	25527, 362732, 25429, 24616, 314438, 29624, 170897, 24250, 25599	372	126	10405	1.99789	1	0.534134	77.4433
GOTERM_BP_FAT	GO:0051241	0.0824415	GO:0051241~negative regulation of multicellular organismal process	10	1.92678	25728, 171048, 29251, 25266, 114553, 25145, 29469, 81750, 56611, 24451	372	148	10405	1.88989	1	0.539428	78.0613
GOTERM_BP_FAT	GO:0055092	0.083017	GO:0055092~sterol homeostasis	4	0.770713	25728, 25145, 25634, 24530	372	29	10405	3.85799	1	0.540731	78.3026
GOTERM_BP_FAT	GO:0042632	0.083017	GO:0042632~cholesterol homeostasis	4	0.770713	25728, 25145, 25634, 24530	372	29	10405	3.85799	1	0.540731	78.3026
GOTERM_BP_FAT	GO:0050864	0.085598	GO:0050864~regulation of B cell activation	5	0.963391	287437, 498666, 25145, 64513, 116591	372	47	10405	2.97558	1	0.550912	79.3545
GOTERM_BP_FAT	GO:0051216	0.0858066	GO:0051216~cartilage development	6	1.15607	64032, 25654, 266813, 25333, 116510, 29393	372	66	10405	2.54277	1	0.550537	79.4374
GOTERM_BP_FAT	GO:0044253	0.0870048	GO:0044253~positive regulation of multicellular organismal metabolic process	3	0.578035	29251, 25439, 25717	372	14	10405	5.99366	1	0.554471	79.9074
GOTERM_BP_FAT	GO:0050654	0.0870048	GO:0050654~chondroitin sulfate proteoglycan metabolic process	3	0.578035	365583, 29139, 25181	372	14	10405	5.99366	1	0.554471	79.9074
GOTERM_BP_FAT	GO:0008154	0.0870048	GO:0008154~actin polymerization or depolymerization	3	0.578035	305843, 85246, 296654	372	14	10405	5.99366	1	0.554471	79.9074
GOTERM_BP_FAT	GO:0051781	0.0899136	GO:0051781~positive regulation of cell division	4	0.770713	25266, 85247, 25717, 114111	372	30	10405	3.72939	1	0.56563	81.0066
GOTERM_BP_FAT	GO:0001816	0.0908917	GO:0001816~cytokine production	5	0.963391	54267, 29469, 64513, 293624, 58949	372	48	10405	2.91359	1	0.568456	81.3633
GOTERM_BP_FAT	GO:0032102	0.0908917	GO:0032102~negative regulation of response to external stimulus	5	0.963391	25353, 29326, 50566, 25380, 116591	372	48	10405	2.91359	1	0.568456	81.3633
GOTERM_BP_FAT	GO:0014070	0.0918261	GO:0014070~response to organic cyclic substance	12	2.31214	25492, 25315, 24424, 29191, 156117, 25406, 25380, 24533, 170897, 24190, 24451, 24825	372	196	10405	1.71248	1	0.571067	81.6981
GOTERM_BP_FAT	GO:0050863	0.0943035	GO:0050863~regulation of T cell activation	8	1.54143	309621, 294274, 498666, 25145, 25361, 64513, 64157, 25599	372	109	10405	2.05288	1	0.579955	82.5586
GOTERM_BP_FAT	GO:0008629	0.0970407	GO:0008629~induction of apoptosis by intracellular signals	4	0.770713	304988, 24577, 363989, 24451	372	31	10405	3.60909	1	0.589657	83.465
GOTERM_BP_FAT	GO:0042116	0.0981027	GO:0042116~macrophage activation	3	0.578035	310553, 29427, 29469	372	15	10405	5.59409	1	0.592568	83.8045
GOTERM_BP_FAT	GO:0051085	0.0981027	GO:0051085~chaperone mediated protein folding requiring cofactor	3	0.578035	294274, 294273, 25599	372	15	10405	5.59409	1	0.592568	83.8045
GOTERM_BP_FAT	GO:0030512	0.0981027	GO:0030512~negative regulation of transforming growth factor beta receptor signaling pathway	3	0.578035	65164, 25231, 25717	372	15	10405	5.59409	1	0.592568	83.8045
GOTERM_BP_FAT	GO:0033198	0.0981027	GO:0033198~response to ATP	3	0.578035	25166, 25505, 170897	372	15	10405	5.59409	1	0.592568	83.8045
GOTERM_BP_FAT	GO:0032869	0.0992244	GO:0032869~cellular response to insulin stimulus	6	1.15607	85496, 58852, 116636, 24362, 24190, 25383	372	69	10405	2.43221	1	0.595676	84.156
Rows highlighted in orange correspond to GO terms with FDR < 5%

## Sheet: Up-with-age REViGO
term_ID	description	frequency	Excluded	log10 p-value	uniqueness	dispensability
GO:0009611	response to wounding	0.03809	No	-26.752	0.789	0
GO:0006955	immune response	0.04944	No	-25.1113	0.687	0.158
GO:0002541	activation of plasma proteins involved in acute inflammatory response	9e-05	No	-12.4377	0.796	0.297
GO:0030198	extracellular matrix organization	0.00664	No	-11.0545	0.927	0
GO:0051604	protein maturation	0.00588	No	-9.1325	0.963	0
GO:0043062	extracellular structure organization	0.00668	No	-8.3161	0.936	0.288
GO:0009719	response to endogenous stimulus	0.06815	No	-7.8508	0.876	0.174
GO:0032101	regulation of response to external stimulus	0.01839	No	-7.6576	0.719	0.136
GO:0009725	response to hormone stimulus	0.04657	No	-7.5638	0.829	0.163
GO:0010035	response to inorganic substance	0.02351	No	-6.7645	0.855	0.379
GO:0001568	blood vessel development	0.02248	No	-6.1733	0.839	0.035
GO:0070482	response to oxygen levels	0.01611	No	-5.5498	0.877	0.134
GO:0030335	positive regulation of cell migration	0.01256	No	-5.1726	0.732	0.048
GO:0010038	response to metal ion	0.01678	No	-4.7799	0.852	0.361
GO:0060429	epithelium development	0.02768	No	-4.7696	0.886	0.376
GO:0035295	tube development	0.02239	No	-4.5884	0.858	0.371
GO:0006508	proteolysis	0.05752	No	-4.4949	0.96	0.277
GO:0001501	skeletal system development	0.0175	No	-4.2526	0.857	0.393
GO:0010810	regulation of cell-substrate adhesion	0.00498	No	-4.1649	0.887	0.083
GO:0009617	response to bacterium	0.02068	No	-3.9957	0.87	0.138
GO:0001558	regulation of cell growth	0.01252	No	-3.7645	0.877	0.307
GO:0001503	ossification	0.01458	No	-3.5784	0.908	0.218
GO:0007568	aging	0.01315	No	-3.4962	0.886	0.361
GO:0022610	biological adhesion	0.04424	No	-3.3799	0.986	0
GO:0060541	respiratory system development	0.01027	No	-3.3098	0.864	0.368
GO:0060348	bone development	0.00507	No	-3.202	0.871	0.339
GO:0050818	regulation of coagulation	0.00323	No	-3.1662	0.845	0.184
GO:0009628	response to abiotic stimulus	0.04504	No	-3.1273	0.882	0.162
GO:0050817	coagulation	0.00754	No	-3.062	0.913	0.202
GO:0018149	peptide cross-linking	0.00117	No	-3.0487	0.963	0.186
GO:0007599	hemostasis	0.00731	No	-3.011	0.842	0.201
GO:0001775	cell activation	0.02777	No	-2.9844	0.948	0.057
GO:0030324	lung development	0.00924	No	-2.968	0.849	0.363
GO:0016042	lipid catabolic process	0.01086	No	-2.9668	0.977	0.073
GO:0042493	response to drug	0.02634	No	-2.965	0.853	0.386
GO:0048771	tissue remodeling	0.00718	No	-2.9122	0.914	0.201
GO:0051345	positive regulation of hydrolase activity	0.02104	No	-2.722	0.917	0.086
GO:0042542	response to hydrogen peroxide	0.00511	Yes	-3.2366	0.783	0.821
GO:0000302	response to reactive oxygen species	0.00843	Yes	-3.153	0.78	0.464
GO:0042060	wound healing	0.01525	Yes	-9.585	0.764	0.778
GO:0045087	innate immune response	0.01288	Yes	-9.1209	0.612	0.752
GO:0002526	acute inflammatory response	0.00498	Yes	-18.4597	0.765	0.683
GO:0006979	response to oxidative stress	0.01512	Yes	-3.1203	0.807	0.501
GO:0006952	defense response	0.03962	Yes	-21.618	0.788	0.575
GO:0006954	inflammatory response	0.02032	Yes	-24.1079	0.748	0.521
GO:0030199	collagen fibril organization	0.00175	Yes	-7.7696	0.933	0.876
GO:0048514	blood vessel morphogenesis	0.01934	Yes	-3.8386	0.834	0.946
GO:0001944	vasculature development	0.02355	Yes	-6.4815	0.841	0.852
GO:0030334	regulation of cell migration	0.02077	Yes	-3.4711	0.8	0.91
GO:0010942	positive regulation of cell death	0.02297	Yes	-4.3507	0.76	0.699
GO:0010941	regulation of cell death	0.0594	Yes	-5.1765	0.831	0.862
GO:0050900	leukocyte migration	0.00848	Yes	-3.2782	0.686	0.686
GO:0042981	regulation of apoptotic process	0.05626	Yes	-5.3605	0.827	0.806
GO:0008284	positive regulation of cell proliferation	0.03185	Yes	-4.399	0.777	0.452
GO:0008285	negative regulation of cell proliferation	0.02288	Yes	-2.8931	0.873	0.768
GO:0042330	taxis	0.0179	Yes	-4.1373	0.739	0.707
GO:0051272	positive regulation of cellular component movement	0.01301	Yes	-4.7258	0.765	0.837
GO:0051270	regulation of cellular component movement	0.02382	Yes	-2.9082	0.845	0.685
GO:0051050	positive regulation of transport	0.02557	Yes	-2.7522	0.786	0.592
GO:0045597	positive regulation of cell differentiation	0.02463	Yes	-2.6474	0.735	0.7
GO:0042127	regulation of cell proliferation	0.05339	Yes	-6.2226	0.876	0.801
GO:0043065	positive regulation of apoptotic process	0.02185	Yes	-4.4473	0.751	0.401
GO:0043067	regulation of programmed cell death	0.05711	Yes	-5.2125	0.827	0.925
GO:0043068	positive regulation of programmed cell death	0.02207	Yes	-4.4012	0.751	0.966
GO:0012502	induction of programmed cell death	0.00839	Yes	-3.2358	0.773	0.867
GO:0040012	regulation of locomotion	0.02333	Yes	-3.2899	0.853	0.732
GO:0051094	positive regulation of developmental process	0.03526	Yes	-3.8297	0.738	0.423
GO:0040017	positive regulation of locomotion	0.01332	Yes	-5.3179	0.767	0.844
GO:0006935	chemotaxis	0.01786	Yes	-4.1373	0.711	0.678
GO:0006917	induction of apoptosis	0.0083	Yes	-3.2358	0.773	0.866
GO:0016477	cell migration	0.03831	Yes	-2.6275	0.845	0.811
GO:0007155	cell adhesion	0.04406	Yes	-3.3799	0.917	0.708
GO:0030155	regulation of cell adhesion	0.01261	Yes	-3.0985	0.882	0.795
GO:0010811	positive regulation of cell-substrate adhesion	0.00283	Yes	-2.7018	0.809	0.828
GO:0009612	response to mechanical stimulus	0.00933	Yes	-3.0953	0.792	0.673
GO:0001666	response to hypoxia	0.01481	Yes	-4.7235	0.792	0.71
GO:0048584	positive regulation of response to stimulus	0.05231	Yes	-12.6021	0.69	0.569
GO:0007584	response to nutrient	0.01238	Yes	-4.3904	0.771	0.896
GO:0031667	response to nutrient levels	0.02118	Yes	-4.7033	0.788	0.685
GO:0009991	response to extracellular stimulus	0.02284	Yes	-4.6556	0.79	0.704
GO:0002237	response to molecule of bacterial origin	0.01534	Yes	-4.1226	0.835	0.857
GO:0032496	response to lipopolysaccharide	0.01445	Yes	-3.3098	0.822	0.903
GO:0002478	antigen processing and presentation of exogenous peptide antigen	0.00126	Yes	-6.8861	0.791	0.674
GO:0002474	antigen processing and presentation of peptide antigen via MHC class I	0.0039	Yes	-4.301	0.776	0.853
GO:0002460	adaptive immune response based on somatic recombination of immune receptors built from immunoglobulin superfamily domains	0.007	Yes	-9.5186	0.694	0.924
GO:0002455	humoral immune response mediated by circulating immunoglobulin	0.00157	Yes	-4.301	0.706	0.925
GO:0002449	lymphocyte mediated immunity	0.00668	Yes	-10.1226	0.764	0.586
GO:0002684	positive regulation of immune system process	0.02163	Yes	-10.5591	0.638	0.81
GO:0002683	negative regulation of immune system process	0.00826	Yes	-2.6784	0.717	0.724
GO:0002443	leukocyte mediated immunity	0.00897	Yes	-8.6757	0.766	0.801
GO:0048002	antigen processing and presentation of peptide antigen	0.00529	Yes	-8.8508	0.778	0.57
GO:0016064	immunoglobulin mediated immune response	0.00363	Yes	-10.7258	0.693	0.879
GO:0002253	activation of immune response	0.01	Yes	-8.5702	0.567	0.883
GO:0002252	immune effector process	0.01893	Yes	-14.1349	0.778	0.674
GO:0002250	adaptive immune response	0.00727	Yes	-9.5186	0.72	0.592
GO:0002504	antigen processing and presentation of peptide or polysaccharide antigen via MHC class II	0.0039	Yes	-5.3325	0.783	0.745
GO:0019724	B cell mediated immunity	0.00368	Yes	-10.4157	0.695	0.925
GO:0002495	antigen processing and presentation of peptide antigen via MHC class II	0.00085	Yes	-5.5622	0.798	0.758
GO:0050778	positive regulation of immune response	0.0135	Yes	-13.8962	0.559	0.643
GO:0006959	humoral immune response	0.00404	Yes	-10.209	0.734	0.552
GO:0006957	complement activation, alternative pathway	0.00022	Yes	-2.8495	0.595	0.813
GO:0006958	complement activation, classical pathway	0.00094	Yes	-4.5935	0.588	0.904
GO:0019884	antigen processing and presentation of exogenous antigen	0.00144	Yes	-5.9666	0.798	0.681
GO:0019882	antigen processing and presentation	0.01682	Yes	-11.8761	0.78	0.663
GO:0002821	positive regulation of adaptive immune response	0.00269	Yes	-2.6837	0.591	0.917
GO:0002824	positive regulation of adaptive immune response based on somatic recombination of immune receptors built from immunoglobulin superfamily domains	0.00265	Yes	-2.6837	0.591	0.768
GO:0019886	antigen processing and presentation of exogenous peptide antigen via MHC class II	0.00072	Yes	-5.5622	0.798	0.939
GO:0006956	complement activation	0.00251	Yes	-11.3054	0.572	0.764
GO:0048545	response to steroid hormone stimulus	0.02853	Yes	-7.5045	0.833	0.756
GO:0043627	response to estrogen stimulus	0.01175	Yes	-3.3979	0.847	0.667
GO:0010033	response to organic substance	0.10902	Yes	-15.5171	0.828	0.49
GO:0007596	blood coagulation	0.00727	Yes	-3.062	0.658	0.91
GO:0050819	negative regulation of coagulation	0.00166	Yes	-3.4855	0.842	0.799
GO:0030193	regulation of blood coagulation	0.00287	Yes	-2.7018	0.597	0.933
GO:0030195	negative regulation of blood coagulation	0.00144	Yes	-2.7991	0.612	0.941
GO:0032535	regulation of cellular component size	0.0083	Yes	-2.7092	0.877	0.414
GO:0050878	regulation of body fluid levels	0.01332	Yes	-2.9146	0.853	0.436
GO:0032844	regulation of homeostatic process	0.01431	Yes	-2.9332	0.896	0.408
GO:0032103	positive regulation of response to external stimulus	0.00763	Yes	-3.4921	0.656	0.816
GO:0050727	regulation of inflammatory response	0.00875	Yes	-4.7959	0.632	0.771
GO:0050729	positive regulation of inflammatory response	0.00341	Yes	-3.9666	0.604	0.805
GO:0031349	positive regulation of defense response	0.00785	Yes	-3.4921	0.631	0.875
GO:0006953	acute-phase response	0.00215	Yes	-4.0615	0.772	0.859
GO:0002673	regulation of acute inflammatory response	0.00215	Yes	-6.2062	0.662	0.683
GO:0002675	positive regulation of acute inflammatory response	0.00099	Yes	-3.9031	0.632	0.808
GO:0016485	protein processing	0.00561	Yes	-9.0804	0.955	0.704
GO:0002863	positive regulation of inflammatory response to antigenic stimulus	0.00045	Yes	-2.8495	0.551	0.869
GO:0002861	regulation of inflammatory response to antigenic stimulus	0.00085	Yes	-3.3665	0.568	0.711
GO:0050766	positive regulation of phagocytosis	0.00153	Yes	-2.5822	0.804	0.495
GO:0040008	regulation of growth	0.02266	Yes	-2.6457	0.91	0.789
GO:0035239	tube morphogenesis	0.01458	Yes	-2.752	0.84	0.834
GO:0007423	sensory organ development	0.02171	Yes	-2.6255	0.849	0.445
GO:0030323	respiratory tube development	0.00933	Yes	-2.8988	0.849	0.794
GO:0002009	morphogenesis of an epithelium	0.01853	Yes	-2.8073	0.862	0.704
GO:0043588	skin development	0.00265	Yes	-3.4179	0.865	0.56
GO:0048729	tissue morphogenesis	0.02409	Yes	-2.8181	0.859	0.73
Rows highlighted in orange correspond to GO terms that were non-redundant after REViGO filtering
GO terms in red are top 10 non-redundant GO terms and included in final graph (genes listed on following spreadsheet of the Excel file)

## Sheet: Up-with-age REViGO genes
GO:0009611	Fold change age	Gene name		GO:0006955	Fold change age	Gene name		GO:0002541	Fold change age	Gene name		GO:0030198	Fold change age	Gene name		GO:0051604	Fold change age	Gene name		GO:0043062	Fold change age	Gene name		GO:0009719	Fold change age	Gene name		GO:0032101	Fold change age	Gene name		GO:0009725	Fold change age	Gene name		GO:0010035	Fold change age	Gene name
25353	9.34357	Spp1		246759	11.7255	Cxcl9		192262	4.71199	C1s		84032	4.16597	Col3a1		192262	4.71199	C1s		84032	4.16597	Col3a1		25353	9.34357	Spp1		246759	11.7255	Cxcl9		25353	9.34357	Spp1		24186	5.17522	Alb
171162	7.64145	Reg3a		192262	4.71199	C1s		294257	4.52178	Cfb		361945	3.69755	Postn		294257	4.52178	Cfb		361945	3.69755	Postn		24450	3.61253	Hmgcs2		25353	9.34357	Spp1		24450	3.61253	Hmgcs2		24190	3.60086	Aldob
24618	7.30719	Reg3b		294257	4.52178	Cfb		155012	4.06361	Cfh		289178	3.65775	Dpt		155012	4.06361	Cfh		289178	3.65775	Dpt		24190	3.60086	Aldob		25728	5.03397	Apoe		24190	3.60086	Aldob		29393	3.24713	Col1a1
24825	6.24728	Tf		155012	4.06361	Cfh		406161	3.74354	C4b		315191	3.3486	Fbln1		406161	3.74354	C4b		315191	3.3486	Fbln1		29393	3.24713	Col1a1		155012	4.06361	Cfh		29393	3.24713	Col1a1		25380	3.12928	Anxa1
24620	5.35913	Reg3g		309621	3.75239	RT1-Ba		24231	3.29332	C2		29139	3.34693	Dcn		24231	3.29332	C2		29139	3.34693	Dcn		25380	3.12928	Anxa1		25380	3.12928	Anxa1		25380	3.12928	Anxa1		81660	3.10147	Gatm
25728	5.03397	Apoe		406161	3.74354	C4b		29687	2.25015	C1qb		29393	3.24713	Col1a1		81707	2.96012	Mmp14		29393	3.24713	Col1a1		81660	3.10147	Gatm		25145	2.92854	Cd24		81660	3.10147	Gatm		24451	2.90635	Hmox1
192262	4.71199	C1s		24231	3.29332	C2		298566	2.2437	C1qa		83781	3.00872	Lgals3		24577	2.27993	Myc		83781	3.00872	Lgals3		81707	2.96012	Mmp14		25439	2.77851	F2r		81707	2.96012	Mmp14		24530	2.86483	Lcat
294257	4.52178	Cfb		29397	2.94938	Ccl11		362634	2.15186	C1qc		84352	2.7247	Col1a2		29687	2.25015	C1qb		25439	2.77851	F2r		171341	2.9581	Mgst1		29469	2.66229	Lbp		25145	2.92854	Cd24		497811	2.80995	Xdh
84032	4.16597	Col3a1		25145	2.92854	Cd24		79126	1.91924	Cfi		292401	2.5818	Smoc2		298566	2.2437	C1qa		84352	2.7247	Col1a2		25145	2.92854	Cd24		171048	2.57271	Tspan8		24451	2.90635	Hmox1		25352	2.55018	Sod3
155012	4.06361	Cfh		287884	2.68553	Sectm1b		54249	1.91504	Cfd		24914	2.42473	Lox		287899	2.2388	Adamts2		292401	2.5818	Smoc2		24451	2.90635	Hmox1		117029	2.42572	Ccr5		24530	2.86483	Lcat		170897	2.2618	Sphk1
406161	3.74354	C4b		29469	2.66229	Lbp		299314	1.74162	Cfp		64387	2.41765	Ccdc80		362634	2.15186	C1qc		24914	2.42473	Lox		24530	2.86483	Lcat		498276	2.3985	LOC498276		83783	2.60676	Sult1a1		24837	2.25903	Tnnt2
29139	3.34693	Dcn		117029	2.42572	Ccr5		295703	1.72305	Serping1		85250	2.25181	Col5a2		156117	1.94698	Casp12		64387	2.41765	Ccdc80		83783	2.60676	Sult1a1		50566	2.12917	Grem1		25240	2.58849	Aqp1		25420	2.16683	Cryab
24231	3.29332	C2		54410	2.39145	Enpp3		114091	1.65197	Fcnb		287899	2.2388	Adamts2		79126	1.91924	Cfi		85250	2.25181	Col5a2		25240	2.58849	Aqp1		24772	1.89929	Cxcl12		24392	2.44721	Gja1		140914	2.06437	Olr1
81660	3.10147	Gatm		360918	2.35453	Pf4		25584	1.5291	F3		25654	2.21846	Col11a1		54249	1.91504	Cfd		287899	2.2388	Adamts2		24392	2.44721	Gja1		56611	1.89741	Anxa2		116510	2.44673	Timp1		25267	2.04121	Pdgfra
64467	3.0189	Entpd2		64157	2.29206	Ddah1		24237	1.50573	C6		85490	2.14874	Col5a1		299314	1.74162	Cfp		25654	2.21846	Col11a1		116510	2.44673	Timp1		29251	1.76425	F2		24914	2.42473	Lox		361991	1.96041	S100a16
29397	2.94938	Ccl11		24770	2.26764	Ccl2						25043	2.09204	Eln		295703	1.72305	Serping1		85490	2.14874	Col5a1		24914	2.42473	Lox		57301	1.76422	Ccr1		24172	2.38802	Adh1		25333	1.95407	Mgp
25145	2.92854	Cd24		29687	2.25015	C1qb						25267	2.04121	Pdgfra		114091	1.65197	Fcnb		25043	2.09204	Eln		24172	2.38802	Adh1		29326	1.72467	Gpx2		29427	2.29604	Aif1		156117	1.94698	Casp12
24451	2.90635	Hmox1		298566	2.2437	C1qa						85251	2.00055	Col18a1		25166	1.57976	Casp1		25267	2.04121	Pdgfra		29427	2.29604	Aif1		295703	1.72305	Serping1		24770	2.26764	Ccl2		296654	1.91871	Gsn
25439	2.77851	F2r		79129	2.20456	Cyba						56611	1.89741	Anxa2		25584	1.5291	F3		85251	2.00055	Col18a1		24770	2.26764	Ccl2		116591	1.67502	Fcgr2a		170897	2.2618	Sphk1		24423	1.88154	Gstm1
29469	2.66229	Lbp		25599	2.16293	Cd74						304960	1.81731	Olfml2b		24237	1.50573	C6		56611	1.89741	Anxa2		170897	2.2618	Sphk1		295279	1.6462	Fcgr1a		29687	2.25015	C1qb		25455	1.78175	Ggh
24929	2.52801	Ptger3		362634	2.15186	C1qc						25661	1.57933	Fn1						304960	1.81731	Olfml2b		29687	2.25015	C1qb		24653	1.57623	Pla2g4a		84395	2.2458	Slc34a2		24533	1.7257	Ldha
24392	2.44721	Gja1		29538	2.11567	Ccl20														25661	1.57933	Fn1		84395	2.2458	Slc34a2		56083	1.54168	Tgm2		25420	2.16683	Cryab		83584	1.59624	Casp6
116510	2.44673	Timp1		60350	2.11072	Cd14																		25420	2.16683	Cryab		25266	1.50449	Pdgfa		25267	2.04121	Pdgfra		117514	1.58106	Txnip
117029	2.42572	Ccr5		24974	2.08012	RT1-A2																		25267	2.04121	Pdgfra						25717	2.01707	Tgfb3		24653	1.57623	Pla2g4a
24914	2.42473	Lox		294269	2.06724	RT1-Da																		25717	2.01707	Tgfb3						25333	1.95407	Mgp		24646	1.57254	Abcb1b
360918	2.35453	Pf4		293624	2.06448	Irf7																		25333	1.95407	Mgp						63839	1.92799	Fhl2		25383	1.5651	Apobec1
29427	2.29604	Aif1		140914	2.06437	Olr1																		156117	1.94698	Casp12						24772	1.89929	Cxcl12		54231	1.54353	Ca2
24770	2.26764	Ccl2		294273	2.05817	RT1-DMb																		63839	1.92799	Fhl2						24362	1.81293	Fbp1		25266	1.50449	Pdgfa
170897	2.2618	Sphk1		171164	2.00211	Gbp2																		24772	1.89929	Cxcl12						25455	1.78175	Ggh
29687	2.25015	C1qb		304966	1.99264	Fcgr3a																		24423	1.88154	Gstm1						85496	1.7443	Enpp1
298566	2.2437	C1qa		171108	1.98788	P2ry14																		24362	1.81293	Fbp1						24533	1.7257	Ldha
79129	2.20456	Cyba		287910	1.97722	Ccl6																		25455	1.78175	Ggh						170568	1.66823	Dmbt1
25361	2.19828	Vcam1		309607	1.97021	RT1-CE5																		300691	1.77604	Nnmt						83584	1.59624	Casp6
362634	2.15186	C1qc		294270	1.95553	RT1-Db1																		85496	1.7443	Enpp1						58852	1.59271	Nr1h3
85490	2.14874	Col5a1		24968	1.9422	Psmb8																		24533	1.7257	Ldha						117514	1.58106	Txnip
29538	2.11567	Ccl20		287561	1.94103	Ccl7																		170568	1.66823	Dmbt1						24653	1.57623	Pla2g4a
60350	2.11072	Cd14		79126	1.91924	Cfi																		83584	1.59624	Casp6						24646	1.57254	Abcb1b
140914	2.06437	Olr1		54249	1.91504	Cfd																		58852	1.59271	Nr1h3						116636	1.56849	Eif4ebp1
293677	2.05207	Efemp2		24772	1.89929	Cxcl12																		117514	1.58106	Txnip						25383	1.5651	Apobec1
25267	2.04121	Pdgfra		294274	1.87814	RT1-DMa																		24653	1.57623	Pla2g4a						54231	1.54353	Ca2
25717	2.01707	Tgfb3		414789	1.81839	RT1-CE15																		24646	1.57254	Abcb1b						25692	1.54327	Plat
25505	1.96805	P2rx1		497942	1.81422	Cxcl16																		116636	1.56849	Eif4ebp1						310553	1.52768	Tlr2
287561	1.94103	Ccl7		29558	1.78709	Fcgrt																		25383	1.5651	Apobec1						25266	1.50449	Pdgfa
79126	1.91924	Cfi		114553	1.76549	Ncf1																		54231	1.54353	Ca2
296654	1.91871	Gsn		66021	1.74477	Cybb																		25692	1.54327	Plat
54249	1.91504	Cfd		299314	1.74162	Cfp																		310553	1.52768	Tlr2
311061	1.80831	Itgb6		295703	1.72305	Serping1																		25266	1.50449	Pdgfa
114553	1.76549	Ncf1		304549	1.68102	Oasl2
29251	1.76425	F2		365527	1.67717	RT1-M6-2
57301	1.76422	Ccr1		116591	1.67502	Fcgr2a
299314	1.74162	Cfp		114091	1.65197	Fcnb
295703	1.72305	Serping1		414784	1.64916	RT1-149
58949	1.72138	Ptafr		287437	1.64796	Tnfsf13
116591	1.67502	Fcgr2a		295279	1.6462	Fcgr1a
170568	1.66823	Dmbt1		292671	1.61878	Mill1
25406	1.66773	Cd44		498666	1.61749	Tnfsf13b
114091	1.65197	Fcnb		29443	1.60168	Ahcy
58954	1.64944	Klf6		24967	1.58622	Psmb9
295279	1.6462	Fcgr1a		25383	1.5651	Apobec1
171154	1.60912	Serpina10		24973	1.54199	RT1-A1
29443	1.60168	Ahcy		310553	1.52768	Tlr2
83584	1.59624	Casp6		24750	1.52351	RT1-N3
25661	1.57933	Fn1		25464	1.51702	Icam1
81750	1.57819	Pros1		24237	1.50573	C6
25584	1.5291	F3
24237	1.50573	C6
25266	1.50449	Pdgfa
Genes that belong to each GO term included in Fig. 1c (top three genes are highlighted in yellow; the highlight in orange and red font is maintained from previous spreadsheet)

## Sheet: Down-with-age GO terms
Category	GO term	PValue	Term	Count	%	Genes	List Total	Pop Hits	Pop Total	Fold Enrichment	Bonferroni	Benjamini	FDR
GOTERM_CC_FAT	GO:0005576	0.000863357	GO:0005576~extracellular region	16	16.8421	24604, 29131, 24258, 287730, 81733, 81734, 58947, 365466, 140656, 25377, 501231, 83687, 29628, 25567, 64536, 25662	53	1126	9364	2.51054	0.127567	0.127567	1.03531
GOTERM_MF_FAT	GO:0003700	0.00126191	GO:0003700~transcription factor activity	11	11.5789	362291, 246271, 54264, 298894, 64444, 366214, 306657, 316164, 362733, 64186, 257634	61	550	10195	3.34262	0.204314	0.204314	1.54472
GOTERM_BP_FAT	GO:0032095	0.00167429	GO:0032095~regulation of response to food	3	3.15789	24604, 29131, 287730	66	10	10405	47.2955	0.685855	0.685855	2.49111
GOTERM_BP_FAT	GO:0007267	0.00297547	GO:0007267~cell-cell signaling	8	8.42105	24604, 25750, 29131, 302813, 25051, 29430, 257634, 29689	66	308	10405	4.09484	0.872433	0.642835	4.38696
GOTERM_BP_FAT	GO:0032104	0.00333165	GO:0032104~regulation of response to extracellular stimulus	3	3.15789	24604, 29131, 287730	66	14	10405	33.7825	0.900343	0.536372	4.89989
GOTERM_BP_FAT	GO:0032107	0.00333165	GO:0032107~regulation of response to nutrient levels	3	3.15789	24604, 29131, 287730	66	14	10405	33.7825	0.900343	0.536372	4.89989
GOTERM_BP_FAT	GO:0008038	0.00333165	GO:0008038~neuron recognition	3	3.15789	308690, 83466, 360546	66	14	10405	33.7825	0.900343	0.536372	4.89989
GOTERM_BP_FAT	GO:0007409	0.00401128	GO:0007409~axonogenesis	6	6.31579	79433, 64444, 308690, 83466, 362733, 360546	66	169	10405	5.5971	0.937798	0.500597	5.87149
GOTERM_BP_FAT	GO:0050796	0.00413435	GO:0050796~regulation of insulin secretion	4	4.21053	25024, 25559, 64444, 25051	66	52	10405	12.127	0.942889	0.435916	6.04644
GOTERM_BP_FAT	GO:0030182	0.00430355	GO:0030182~neuron differentiation	9	9.47368	79433, 64444, 308690, 366214, 83466, 362733, 64186, 257634, 360546	66	418	10405	3.39441	0.949216	0.391462	6.28647
GOTERM_BP_FAT	GO:0002791	0.00562108	GO:0002791~regulation of peptide secretion	4	4.21053	25024, 25559, 64444, 25051	66	58	10405	10.8725	0.979659	0.426758	8.13603
GOTERM_BP_FAT	GO:0048667	0.00628075	GO:0048667~cell morphogenesis involved in neuron differentiation	6	6.31579	79433, 64444, 308690, 83466, 362733, 360546	66	188	10405	5.03143	0.987141	0.4197	9.04922
GOTERM_BP_FAT	GO:0048812	0.00762165	GO:0048812~neuron projection morphogenesis	6	6.31579	79433, 64444, 308690, 83466, 362733, 360546	66	197	10405	4.80157	0.994942	0.444238	10.8794
GOTERM_BP_FAT	GO:0032024	0.00893384	GO:0032024~positive regulation of insulin secretion	3	3.15789	25024, 64444, 25051	66	23	10405	20.5632	0.997973	0.462111	12.637
GOTERM_BP_FAT	GO:0007218	0.00909202	GO:0007218~neuropeptide signaling pathway	4	4.21053	24604, 29131, 83466, 25051	66	69	10405	9.13922	0.998184	0.436595	12.8467
GOTERM_MF_FAT	GO:0043565	0.0123915	GO:0043565~sequence-specific DNA binding	8	8.42105	246271, 54264, 64444, 306657, 316164, 362733, 64186, 257634	61	428	10195	3.12395	0.895322	0.67646	14.2494
GOTERM_BP_FAT	GO:0045449	0.0102474	GO:0045449~regulation of transcription	17	17.8947	54264, 298894, 64444, 288563, 366214, 306657, 362733, 297804, 362291, 299691, 246271, 116745, 308690, 316164, 25051, 64186, 257634	66	1393	10405	1.92396	0.999189	0.447402	14.3641
GOTERM_BP_FAT	GO:0048858	0.0110864	GO:0048858~cell projection morphogenesis	6	6.31579	79433, 64444, 308690, 83466, 362733, 360546	66	216	10405	4.37921	0.999549	0.447098	15.4504
GOTERM_BP_FAT	GO:0006355	0.0116999	GO:0006355~regulation of transcription, DNA-dependent	14	14.7368	54264, 298894, 64444, 366214, 306657, 362733, 362291, 246271, 116745, 308690, 316164, 25051, 64186, 257634	66	1048	10405	2.10603	0.999706	0.440594	16.2367
GOTERM_BP_FAT	GO:0007631	0.0118287	GO:0007631~feeding behavior	4	4.21053	24604, 29131, 287730, 25051	66	76	10405	8.29745	0.999731	0.421985	16.4008
GOTERM_BP_FAT	GO:0000904	0.0123733	GO:0000904~cell morphogenesis involved in differentiation	6	6.31579	79433, 64444, 308690, 83466, 362733, 360546	66	222	10405	4.26085	0.999816	0.415912	17.0917
GOTERM_BP_FAT	GO:0021515	0.0130832	GO:0021515~cell differentiation in spinal cord	3	3.15789	64444, 366214, 64186	66	28	10405	16.8912	0.999888	0.414508	17.9844
GOTERM_BP_FAT	GO:0046883	0.0131313	GO:0046883~regulation of hormone secretion	4	4.21053	25024, 25559, 64444, 25051	66	79	10405	7.98236	0.999892	0.397962	18.0445
GOTERM_BP_FAT	GO:0032990	0.0132856	GO:0032990~cell part morphogenesis	6	6.31579	79433, 64444, 308690, 83466, 362733, 360546	66	226	10405	4.18544	0.999903	0.385174	18.2373
GOTERM_CC_FAT	GO:0005886	0.0169645	GO:0005886~plasma membrane	20	21.0526	25750, 63847, 170573, 302813, 171055, 64020, 29689, 84403, 308023, 25024, 25559, 25377, 79433, 116745, 170816, 29628, 83466, 25051, 25662, 25740	53	2132	9364	1.6574	0.933022	0.741199	18.6296
GOTERM_BP_FAT	GO:0048666	0.0137546	GO:0048666~neuron development	7	7.36842	79433, 64444, 308690, 83466, 362733, 64186, 360546	66	316	10405	3.49228	0.99993	0.380299	18.8203
GOTERM_BP_FAT	GO:0002793	0.0139962	GO:0002793~positive regulation of peptide secretion	3	3.15789	25024, 64444, 25051	66	29	10405	16.3088	0.999941	0.371108	19.1193
GOTERM_BP_FAT	GO:0051252	0.0142838	GO:0051252~regulation of RNA metabolic process	14	14.7368	54264, 298894, 64444, 366214, 306657, 362733, 362291, 246271, 116745, 308690, 316164, 25051, 64186, 257634	66	1075	10405	2.05314	0.999952	0.363567	19.4737
GOTERM_CC_FAT	GO:0044421	0.0216221	GO:0044421~extracellular region part	9	9.47368	24604, 365466, 29131, 501231, 287730, 29628, 25567, 25662, 58947	53	629	9364	2.528	0.968374	0.68376	23.1551
GOTERM_BP_FAT	GO:0019932	0.0176434	GO:0019932~second-messenger-mediated signaling	5	5.26316	24604, 25024, 297814, 25051, 25740	66	160	10405	4.92661	0.999995	0.414214	23.5079
GOTERM_BP_FAT	GO:0021529	0.0186259	GO:0021529~spinal cord oligodendrocyte cell differentiation	2	2.10526	366214, 64186	66	3	10405	105.101	0.999998	0.418026	24.6517
GOTERM_BP_FAT	GO:0021530	0.0186259	GO:0021530~spinal cord oligodendrocyte cell fate specification	2	2.10526	366214, 64186	66	3	10405	105.101	0.999998	0.418026	24.6517
GOTERM_BP_FAT	GO:0031175	0.0200347	GO:0031175~neuron projection development	6	6.31579	79433, 64444, 308690, 83466, 362733, 360546	66	251	10405	3.76856	0.999999	0.428438	26.2637
GOTERM_BP_FAT	GO:0007411	0.0226229	GO:0007411~axon guidance	4	4.21053	79433, 64444, 362733, 360546	66	97	10405	6.50109	1	0.455644	29.1417
GOTERM_MF_FAT	GO:0003677	0.0294212	GO:0003677~DNA binding	13	13.6842	54264, 298894, 64444, 366214, 113990, 306657, 362733, 297804, 362291, 246271, 316164, 64186, 257634	61	1128	10195	1.92616	0.995507	0.834984	30.8003
GOTERM_BP_FAT	GO:0046887	0.024546	GO:0046887~positive regulation of hormone secretion	3	3.15789	25024, 64444, 25051	66	39	10405	12.127	1	0.470612	31.2118
GOTERM_BP_FAT	GO:0021780	0.0247583	GO:0021780~glial cell fate specification	2	2.10526	366214, 64186	66	4	10405	78.8258	1	0.461351	31.4369
GOTERM_BP_FAT	GO:0021779	0.0247583	GO:0021779~oligodendrocyte cell fate commitment	2	2.10526	366214, 64186	66	4	10405	78.8258	1	0.461351	31.4369
GOTERM_BP_FAT	GO:0021778	0.0247583	GO:0021778~oligodendrocyte cell fate specification	2	2.10526	366214, 64186	66	4	10405	78.8258	1	0.461351	31.4369
GOTERM_BP_FAT	GO:0021510	0.0281828	GO:0021510~spinal cord development	3	3.15789	64444, 366214, 64186	66	42	10405	11.2608	1	0.493977	34.9732
GOTERM_BP_FAT	GO:0008037	0.03072	GO:0008037~cell recognition	3	3.15789	308690, 83466, 360546	66	44	10405	10.749	1	0.512605	37.4827
GOTERM_MF_FAT	GO:0030528	0.0390694	GO:0030528~transcription regulator activity	11	11.5789	362291, 246271, 54264, 298894, 64444, 366214, 306657, 316164, 362733, 64186, 257634	61	913	10195	2.01363	0.999263	0.835254	38.8196
GOTERM_BP_FAT	GO:0051047	0.0327527	GO:0051047~positive regulation of secretion	4	4.21053	25024, 29131, 64444, 25051	66	112	10405	5.63041	1	0.523978	39.4276
GOTERM_BP_FAT	GO:0048663	0.0346886	GO:0048663~neuron fate commitment	3	3.15789	64444, 366214, 64186	66	47	10405	10.0629	1	0.533435	41.2273
GOTERM_BP_FAT	GO:0032096	0.0369102	GO:0032096~negative regulation of response to food	2	2.10526	29131, 287730	66	6	10405	52.5505	1	0.54502	43.2309
GOTERM_BP_FAT	GO:0007268	0.0401953	GO:0007268~synaptic transmission	5	5.26316	24604, 25750, 29131, 29430, 29689	66	207	10405	3.80801	1	0.565596	46.0772
GOTERM_BP_FAT	GO:0015833	0.0402708	GO:0015833~peptide transport	3	3.15789	25596, 302813, 25051	66	51	10405	9.27362	1	0.555814	46.1411
GOTERM_BP_FAT	GO:0007413	0.0429301	GO:0007413~axonal fasciculation	2	2.10526	308690, 83466	66	7	10405	45.0433	1	0.569251	48.3445
GOTERM_BP_FAT	GO:0000902	0.0439442	GO:0000902~cell morphogenesis	6	6.31579	79433, 64444, 308690, 83466, 362733, 360546	66	310	10405	3.05132	1	0.567973	49.1624
GOTERM_BP_FAT	GO:0001764	0.044665	GO:0001764~neuron migration	3	3.15789	79433, 308690, 64186	66	54	10405	8.75842	1	0.564341	49.7364
GOTERM_BP_FAT	GO:0051050	0.0451517	GO:0051050~positive regulation of transport	5	5.26316	25024, 25559, 29131, 64444, 25051	66	215	10405	3.66631	1	0.55896	50.1205
GOTERM_BP_FAT	GO:0021781	0.0489129	GO:0021781~glial cell fate commitment	2	2.10526	366214, 64186	66	8	10405	39.4129	1	0.57951	52.9979
GOTERM_BP_FAT	GO:0030030	0.0536539	GO:0030030~cell projection organization	6	6.31579	79433, 64444, 308690, 83466, 362733, 360546	66	328	10405	2.88387	1	0.60522	56.4042
GOTERM_BP_FAT	GO:0008343	0.0548589	GO:0008343~adult feeding behavior	2	2.10526	24604, 29131	66	9	10405	35.0337	1	0.60476	57.2325
GOTERM_BP_FAT	GO:0032105	0.0548589	GO:0032105~negative regulation of response to extracellular stimulus	2	2.10526	29131, 287730	66	9	10405	35.0337	1	0.60476	57.2325
GOTERM_BP_FAT	GO:0032108	0.0548589	GO:0032108~negative regulation of response to nutrient levels	2	2.10526	29131, 287730	66	9	10405	35.0337	1	0.60476	57.2325
GOTERM_BP_FAT	GO:0032098	0.0548589	GO:0032098~regulation of appetite	2	2.10526	24604, 29131	66	9	10405	35.0337	1	0.60476	57.2325
GOTERM_CC_FAT	GO:0030496	0.0698776	GO:0030496~midbody	2	2.10526	79433, 114592	53	13	9364	27.1814	0.999989	0.942808	58.2226
GOTERM_BP_FAT	GO:0051046	0.0567771	GO:0051046~regulation of secretion	5	5.26316	25024, 25559, 29131, 64444, 25051	66	232	10405	3.39766	1	0.609106	58.5207
GOTERM_BP_FAT	GO:0030902	0.0604919	GO:0030902~hindbrain development	3	3.15789	79433, 54264, 257634	66	64	10405	7.38991	1	0.624668	60.9131
GOTERM_BP_FAT	GO:0045935	0.0620423	GO:0045935~positive regulation of nucleobase, nucleoside, nucleotide and nucleic acid metabolic process	8	8.42105	246271, 25024, 54264, 64444, 366214, 362733, 25051, 64186	66	566	10405	2.22829	1	0.626011	61.873
GOTERM_BP_FAT	GO:0032989	0.0638943	GO:0032989~cellular component morphogenesis	6	6.31579	79433, 64444, 308690, 83466, 362733, 360546	66	345	10405	2.74177	1	0.629106	62.9907
GOTERM_BP_FAT	GO:0009749	0.0655654	GO:0009749~response to glucose stimulus	3	3.15789	25024, 366214, 25051	66	67	10405	7.05902	1	0.631017	63.973
GOTERM_BP_FAT	GO:0018298	0.0666414	GO:0018298~protein-chromophore linkage	2	2.10526	299691, 25377	66	11	10405	28.6639	1	0.629469	64.5924
GOTERM_BP_FAT	GO:0021680	0.0666414	GO:0021680~cerebellar Purkinje cell layer development	2	2.10526	79433, 257634	66	11	10405	28.6639	1	0.629469	64.5924
GOTERM_BP_FAT	GO:0051173	0.0703899	GO:0051173~positive regulation of nitrogen compound metabolic process	8	8.42105	246271, 25024, 54264, 64444, 366214, 362733, 25051, 64186	66	583	10405	2.16331	1	0.642746	66.6739
GOTERM_BP_FAT	GO:0042063	0.0707767	GO:0042063~gliogenesis	3	3.15789	308690, 366214, 64186	66	70	10405	6.75649	1	0.637407	66.882
GOTERM_BP_FAT	GO:0009746	0.0725433	GO:0009746~response to hexose stimulus	3	3.15789	25024, 366214, 25051	66	71	10405	6.66133	1	0.639537	67.8173
GOTERM_BP_FAT	GO:0034284	0.0725433	GO:0034284~response to monosaccharide stimulus	3	3.15789	25024, 366214, 25051	66	71	10405	6.66133	1	0.639537	67.8173
GOTERM_BP_FAT	GO:0030900	0.0737001	GO:0030900~forebrain development	4	4.21053	79433, 64444, 64186, 257634	66	156	10405	4.04235	1	0.63844	68.4163
GOTERM_BP_FAT	GO:0007188	0.0761191	GO:0007188~G-protein signaling, coupled to cAMP nucleotide second messenger	3	3.15789	25024, 25051, 25740	66	73	10405	6.47883	1	0.643786	69.6355
GOTERM_BP_FAT	GO:0010226	0.0782791	GO:0010226~response to lithium ion	2	2.10526	29628, 25662	66	13	10405	24.2541	1	0.647626	70.6869
GOTERM_BP_FAT	GO:0010038	0.0793395	GO:0010038~response to metal ion	4	4.21053	25024, 25559, 29628, 25662	66	161	10405	3.91681	1	0.646036	71.1905
GOTERM_BP_FAT	GO:0060341	0.0799804	GO:0060341~regulation of cellular localization	5	5.26316	25024, 25559, 29131, 64444, 25051	66	261	10405	3.02014	1	0.642495	71.4909
GOTERM_BP_FAT	GO:0045761	0.0815859	GO:0045761~regulation of adenylate cyclase activity	3	3.15789	25024, 25051, 25740	66	76	10405	6.22309	1	0.643612	72.2308
GOTERM_BP_FAT	GO:0019226	0.0826167	GO:0019226~transmission of nerve impulse	5	5.26316	24604, 25750, 29131, 29430, 29689	66	264	10405	2.98582	1	0.642037	72.6963
GOTERM_BP_FAT	GO:0007187	0.0834347	GO:0007187~G-protein signaling, coupled to cyclic nucleotide second messenger	3	3.15789	25024, 25051, 25740	66	77	10405	6.14227	1	0.639535	73.0605
GOTERM_BP_FAT	GO:0031279	0.0871709	GO:0031279~regulation of cyclase activity	3	3.15789	25024, 25051, 25740	66	79	10405	5.98677	1	0.650201	74.6672
GOTERM_BP_FAT	GO:0006928	0.0874768	GO:0006928~cell motion	6	6.31579	79433, 64444, 308690, 362733, 64186, 360546	66	379	10405	2.4958	1	0.645474	74.7947
GOTERM_BP_FAT	GO:0045941	0.0878546	GO:0045941~positive regulation of transcription	7	7.36842	246271, 54264, 64444, 366214, 362733, 25051, 64186	66	495	10405	2.22942	1	0.641154	74.9513
GOTERM_BP_FAT	GO:0031328	0.089041	GO:0031328~positive regulation of cellular biosynthetic process	8	8.42105	246271, 25024, 54264, 64444, 366214, 362733, 25051, 64186	66	617	10405	2.0441	1	0.640439	75.4373
GOTERM_BP_FAT	GO:0051339	0.0909569	GO:0051339~regulation of lyase activity	3	3.15789	25024, 25051, 25740	66	81	10405	5.83895	1	0.642857	76.2036
GOTERM_BP_FAT	GO:0009891	0.0950221	GO:0009891~positive regulation of biosynthetic process	8	8.42105	246271, 25024, 54264, 64444, 366214, 362733, 25051, 64186	66	627	10405	2.0115	1	0.654038	77.7563
GOTERM_BP_FAT	GO:0010628	0.0958941	GO:0010628~positive regulation of gene expression	7	7.36842	246271, 54264, 64444, 366214, 362733, 25051, 64186	66	507	10405	2.17665	1	0.65196	78.0768
GOTERM_BP_FAT	GO:0030817	0.0967253	GO:0030817~regulation of cAMP biosynthetic process	3	3.15789	25024, 25051, 25740	66	84	10405	5.63041	1	0.649772	78.3783
GOTERM_BP_FAT	GO:0009743	0.0967253	GO:0009743~response to carbohydrate stimulus	3	3.15789	25024, 366214, 25051	66	84	10405	5.63041	1	0.649772	78.3783
GOTERM_BP_FAT	GO:0007610	0.0975639	GO:0007610~behavior	6	6.31579	24604, 29131, 287730, 362733, 25051, 360546	66	392	10405	2.41303	1	0.647668	78.6785
GOTERM_BP_FAT	GO:0030814	0.0986711	GO:0030814~regulation of cAMP metabolic process	3	3.15789	25024, 25051, 25740	66	85	10405	5.56417	1	0.646671	79.069
GOTERM_BP_FAT	GO:0019933	0.0986711	GO:0019933~cAMP-mediated signaling	3	3.15789	25024, 25051, 25740	66	85	10405	5.56417	1	0.646671	79.069
Rows highlighted in orange correspond to GO terms with FDR < 5%

## Sheet: Donw-with-age REViGO
term_ID	description	frequency	Excluded	log10 p-value	uniqueness	dispensability
GO:0032095	regulation of response to food	0.00085	0	-2.7762	0.135	0
GO:0007267	cell-cell signaling	0.04002	0	-2.5264	0.56	0
GO:0008038	neuron recognition	0.00126	0	-2.4773	0.546	0.046
GO:0032107	regulation of response to nutrient levels	0.00166	1	-2.4773	0.13	0.949
GO:0032104	regulation of response to extracellular stimulus	0.00166	1	-2.4773	0.204	0.582
Rows highlighted in orange correspond to GO terms that were non-redundant after REViGO filtering
GO terms in red are top non-redundant GO terms and included in final graph (genes listed on following spreadsheet of the Excel file) - in this case all three selected

## Sheet: Down-with-age REViGO genes
GO:0032095	Fold change age	Gene name		GO:0007267	Fold change age	Gene name		GO:0008038	Fold change age	Gene name
29131	2.33463	Cartpt		29131	2.33463	Cartpt		308690	1.81466	Ndn
24604	2.3038	Npy		24604	2.3038	Npy		360546	1.73174	Efnb3
287730	1.67459	Pyy		29430	1.85959	Hap1		83466	1.5261	Celsr3
				25750	1.74521	Maob
				302813	1.67241	Gpr119
				25051	1.59611	Glp1r
				257634	1.54338	Lhx1
				29689	1.53243	Gabrd
Genes that belong to each GO term included in Fig. 1c (top three genes are highlighted in yellow; the highlight in orange and red font is maintained from previous spreadsheet)
